# Supplementary material for: Ability of HIV-1 Nef to downregulate CD4 and HLA class I differs among viral subtypes
Source: Retrovirology. 2013 Sep 16;10:100. doi: 10.1186/1742-4690-10-100 (PMC3849644; doi:10.1186/1742-4690-10-100)
Supplement: Additional file 1: Table S1 — Created using Microsoft Excel. Contains HXB2-aligned, gap-stripped Nef amino acid sequences from all clones and their associated CD4 and HLA-I downregulation functions. [file 1742-4690-10-100-S1.xls]

## Sheet: subtype A
Supplementary Table 1, part A. Subtype A Nef function and HXB2-aligned amino acid sequence
Specimen comment	CD4	HLA	HXB2-aligned AA sequence
	1.00216	0.823873	MGGKWSKS-KRGWPEVRERMRQTPPAARGVGAVSQDLDRHGAITSSNV--NHPSCAWLEAQEDEEVGFPVRPQVPLRPMTFKGAVDLSHFLREKGGLDGLIYSRKRQEILDLWVYHTQGYFPDWQNYTPGPGTRFPLTFGWCFKLVPVDPDEVEKATEGENNSLLHPICQHGMDDEEGETLMWKFDSRLALKHIALEKHPEFYKDC
	0.98958	0.870188	MGGKWSKNSKAGWAEVRERIRQTPAAAEGVGPVSKDLDKHGAVTSSNI--NHPSCAWLEAQEEEEVGFPVRPQVPLRPMTYKAAFDLSHFLKEKGGLDGLIYSRKRQEILDLWVHHTQGFFPDWQNYTPGPGIRYPLTFGWCFKLVPVSPEEVEKANEGENNSLLHPMCQHGMDDEERETLMWKFDSRLALKHRAQELHPEFYKDC
	0.939842	0.870911	MGGKWSKSSIVGWPEVRERMRRAPPAATGVGAVSQDLDKHGAVTSSNI--NHPSCVWLEAQEDEDVGFPVRPQAPLRPMTYKAAFDLGFFLKEKGGLDGLIYSKKRQEILDLWVYHTQGFFPDWQNYTPGPGTRFPLTFGWCFKLVPVDPDEVEKANEGENNSLLHPMSQYGMDDEEKEVLMWKFDSSLARRHIARELHPEYYKDC
	0.992865	0.756996	MGGKWSKSSIVGWPEVRERIRQTPPAAKGVGAVSQDLDKHGAVTSSNI--NHPSCVWLEAQEDEEVGFPVKPQVPLRPMTYKAAFDLSHFLKEKGGLDGLIYSRRRQEILDLWVYNTQGFFPDWQNYTPGPGTRFPLTFGWCFKLVPVDPDEVEKATEGENNSLLHPICQHGMDDEERETLMWKFDSHLALKHRALELHPEFYKDC
	1.00441	0.812508	MGSKWSKSSIIGWPEIRERMRKTPVAAKGVGPVSQDLEKHGAVTSSNTPATNASCAWLEAQEGEEVGFPVRPQVPLRPMTYKAAFDLGFFLKEKGGLDGLVHSQKRQDILDLWVYHTQGYFPDWQNYTPGPGVRYPITFGWCYKLVPVDQDEVEEATEGENNSLLHPICQHGIDDPEKEVLRWQFDSALARRHIARELHPEFYKDC
	0.969972	0.869137	MGGKWSKSSIVGWPEVRERLRQTPPAAKGVGAVSQDLDRHGAVTSSNI--NHSSCVWLEAQEEEEVGFPVRPQVPLRPMTYKGALDLSHFLKEKGGLDGLVYSRKRQEILDLWVYNTQGFFPDWQNYTPGPGIRYPLTFGWCFKLVPVDPDEVEKANEGENNSLLHPICQHGMDDEERETLIWKFDSHLAFKHRAQELHPEFYKDC
	1.03347	0.853436	MGGKWSKSSIVGWPEIRERMRRASPAATGVGAVSQDLDKHGAVTSSNV--NHPSCVWLEAQEEEEVGFPVRPQVPTRPMTYKAAIDLSHFLKEKGGLEGLIWSRRRQEILDLWVYHTQGYFPDWQNYTPGPGIRYPLTFGWCFKLVPVDPDEVEEATEGENNSLLHPICQHGMDDEEKEVLRWKFDSLLALKHRAQELHPEFYKDC
	0.984242	0.926751	MGGKWSKSRIVGWPEIRERMRRAHSAAAGVGAVSQDLDKHGAVTVNNV--NHPSYAWLEAQEEEEVGFPVRPQVPLRPMTYKGAVDLSHFLKEKGGLDGLIFSRKRQEILDLWVYHTQGYFPDWQNYTPGPGTRFPLTFGWCFKLVPVEPEEVEKATEGENNSLLHPICQHGMDDEEGEVLQWKFDSRLAFTHMARELHPEFYKDC
	1.01858	0.860137	MGGKWSKSSIVGWPEIRERIRQTPPAAAGVGAVSKDLEKHGAITISNI--NHPSCVLLEAQEEEEVGFPVRPQVPLRPMTYKGAVDLSHFLKEKGGLDGLIYSRKRQEILDLWVYNTQGFFPDWQNYTPGPGIRYPLTFGWCFKLVPVDPDEVEKANEGENNSLLHPMCQHGMDDEERETLMWKFDSHLALKHRAQELHPEFYKDC
	0.969972	0.918145	MGSKWSKSSIVGWPEIRERMRRAPPAAGSVGAVSQDLDKYGAITSSNI--NHPSCTWLEAQEEEEVGFPVRPQVPLRPMTYKGALDLSHFLKEKGGLDGLVHSRKRQDILDLWVYHTQGYFPDWHNYTPGPGIRYPLTFGWCFKLVPVEPDEVEKATEGETNSLLHPICQHGMDDDEREVLKWQFDSRLAFEHKAFQLHPEFYKDC
	1.02591	0.757421	MGGKWSKSSIVGWPEIRERMRRAPSAAPGVGAVSQDLDKHGAITISNM--NHPSCAWLEAQEDEEVGFPVRPQVPLRPMTYKAAVDLSHFLKEKGGLDGLIYSRRRQEILDLWVYNTQGFFPDWQNYTPGPGTRFPLTFGWCFKLVPVDPDEVEKATEGEDNSLLHPICQHGMDDEEREVLQWKFDSHLALKHRAQELHPEFYKDC
	0.532618	0	MGSKWSKSSIVGWPEIRERIRRAPPAATGVGAVSQDLAKHGAVTSSNI--HHLSN--LEEQEDEEVGFPVRPQVPLRPMTYKGALDLSHFLKEKGGLDGLIYSRKRQEILDLWVYNTQGYFPDWHNYTPGPGPRFPLTFGWCFKLVPVDPEEVEKETEGEDNCLLHPINLHGMDDEERETLMWRLDSRLAFTHEARRLHPEFYKDC
	0.250954	0.783931	MGGKWSKSSIVGWPEVRERLRRTPTAAKGVGAVSQDLEKHGAVTSSNV--NHPDCAWLEAQEEEGVGFPVRPQVPLRPMTYKGALDLSHFLKEKGGLDGLIYSRKRQEILDLWVHHTQGYFPDWQNYTPGPGIRYPLTFGWCYKLVPVDPDEVERANEGENNSLLHPICQHGVDGDERETLMWKFDSHLAFRHRAQELHPEFYKN
	0.71903	0.408876	MGGKWSKSSLVGWPAVRERIRKTPVAAKGVGAVSQDLEKYGAVTSSNTPATNASCAWLEAQEEEEVGFPVRPQVPLRPMTYKAAIDLSHFLKEKGGLDGLIHSQKRQDILDLWVYHTQGYFPDWQNYTPGPGVRYPLTFGWCYKLVPVDPAEVEEATGGENNSLLHPICQHGIDDEGKEVLMWKFDSALALKHRAQELHPEFYKDC
	0.996469	0.823291	MGGKWSKRSKAGWPEVREKIRQTSAAAEGVGAVSQDLEKHGAVTSSNI--NHPSCAWLEAQEEEEVGFPVRPQVPLRPMTYKAAFDLSHFLKEKGGLDGIIYSRKRQEILDLWVYHTQGYFPDWQNYTPGPGVRYPLTFGWCFKLVPVDPEDVEKANEGENNSLLHPICQHGMDDEERETLMWKFDSRLALKHRAREEHPEYYKDC
	0.909382	0.463595	MGGKWSKNKKVEWPEVRDRMRQTEGAATGVGPVSQDLDRHGAITSSNI--NHPSCTWLEAQEEEEVGFPVRPQVPLRPMTYKGAFDLSHFLKEKGGLEGLVWSRRGQEILDLWVYNTQGYFPDWQNYTPGPGVRYPLTFGWCFKLVPVDPDVVEKATEGENNCLLHPICQHGVDDEEGETLVWKFDSRLALKHRAQELHPEYYKDC
	0.977119	0.858583	MGGKWSKSSIVGWPEVRERIRKTPAAAPGVGAVSQDLARHGAITSSNTPATNASCAWLEAQEDEDVGFPVRPQVPLRPMTYKAAVDLSHFLKEKGGLEGLIWSQRRQDILDLWVHHTQGFFPDWQNYTPGPGIRYPLTFGWCFKLVPVDPDEVEEATVGEDNSLLHPICQHGMDDGEKEVLRWTFDSRLAFEHKAQELHPEFYKNC
	1.02448	0.768276	MGGKWSKSSIVGWPEVRERMRRARPAATGVGAVSQDLEKHGAITNSNI--NHPSCVWLEAQEEEEVGFPVRPQIPLRPMTYKGALDLSHFLKEKGGLEGLIYSRKRQEILDLWVYHTQGYFPDWQNYTPGPGIRYPLCFGWCFKLVPVDPDEVEKATEGENNSLLHPICQHGMDDEEREVLMWKFDSRLALKHRAQELHPEFYKDC
	0.912579	0.409319	MGGKWSKSSIVGWPEVRERLRRTPPPAARVGAVSQDLEKHGAVTSSNI--NHPSCAWLEAQEEEEVGFPVRPQVPVRPMTYKGAVDLSHFLKEKGGLDGLIYSRKRQEIIDLWVYHTQGYFPDWQNYTPGPGVRYPLTFGWCYKLVPVDPDEVEKANEGENNSLLHPICQHGMDDEERETLMWKFDCRLALKHIAQELHPEWYKN
	1.02677	0.781125	MGGKWSKSSIVGWPEIRERLRRTQPAATGVGAVSQDLSKHGAITSSNV--NHPSCVWLEAQEDEDVGFPVRPQVPLRPMTYKEAFDLSHFLKEKGGLDGLIYSKKRQEILDLWVYHTQGIFPDWQNYTPGPGVRYPLTFGWCYKLVPVEPEVVEEATEGENNSLLHPICQHGMDDEEKEVLMWKFDSHLALKHRARELHPEYYKDC
	0.996786	0.640809	MGGKWSKGSKAGWPEIRERMRHTSPAATGVGAVSQDLDKHGAVTSSNV--NHPSCVWLEAQEDEDVGFPVRPQVPLRPMTYKGAVDLSHFLKEKGGLDGLIYSRKRQEILDLWVYHTQGFFPDWHNYTPGPGVRYPLTFGWCFKLVPVDPDEVEKDTEGENNCLLHPVCQHGMDDEEKEVLMWKFDSRLALKHRAQELHPEFYKDC
	1.00796	0.842971	MGGKWSKSSIVGWPQVRERMRHATPAATGVGAVSQDLAKHGAVTSSNI--NHPSCAWLEAQEEEEVGFPVRPQVPVRPMTYKGALDLSHFLKEKGGLDGLVYSRKRQEILDLWVYNTQGYFPDWQNYTPGPGIRYPLTFGWCYKLVPVDPDEVEKETEGENNSLLHPMCQHGMDDEEREVLKWQFDSHLAFEHKARKLHPEFYKDC
	0.970726	0.790273	MGGKWSKNRVPGWAEIREKMRRAPPAATGVGAVSQDLDKHGAITSSNA--NHPSCAWLEAQEEEEVGFPVRPQVPLRPMTYKGAVDLSHFLKEKGGLEGLIYSRRRQEILDLWVYHTQGFFPDWQNYTPGPGTRYPLTFGWCFKLVPVDPDEVEKATEGENNSLLHPICQHGMEDEEREVLKWTFDSRLALKHRAQELHPEFYKDC
	0.86453	0.864316	MGGKWSKSSIVGWPRVRERIRQTPPAARGAGAASQDLEKHGAGTSSNSNVNHPSNAGLEEQEDDEVGFPVRPQVPLRPMTFKAAVDLSHFLKEKGGLDGLIYSRKRQEILDLWVYNTQGFFPDWHNYTPGPGTRFPLTFGWCFKLVPVDPDEVEKANEGENNSLLHPICQHGMDDEERETLMWKFDSRLAFKHVARELHPEFYKDC
	0.983354	0.796991	MGGKWSKSSIVGWPEIRERIRRTTPAAEGVGPVSQDLDRHGAITSSNI--NHPSCSWLEAQTEEEVGFPVRPQVPLRPMTYKGAFDLGFFLKEKGGLDGLIYSKKRQEILDLWVYHTQGYFPDWQNYTPGPGVRYPLTFGWPFKLVPVDPDEVEKATEGENTSLLHPISLHGMEDEEGETLRWKFDSSLARTHRARELHPEWYKD
	0.761969	0.0552891	MGGKWSKSSIVGWPEIRERIRQTPAAAPGVGPVSRDLEKHGAVTSSNI--NHPSCTWLEAQEDGEVGFPVRPQVPLRPMTYKGALDLSHFLKEKGGLDGLIYSRKRQEILGLWVYNTQGYFPDWQNYTPGPGVRYPLTFGWCFKLVPMEPEEVEKATEGENNCLLHPVCQHGMDDEERETLIWKFDSRLAFRHRAQELHPEYYKDC
	0.604912	0.805078	MGNKWSKSSIVGWPKVRERMRQTPPAAKGVGAVSQDLDKHGAITSSNT--NQASCVWLEAQEDEDVGFPVRPQVPLRPMTYKGAVDLSHFLKEKGGLEGLIYSRERQEILDLWVYHTQGYFPDWQNYTPGPGVRYPLTFGWCFKLVPVEPEEVEKATEGENNSLLHPICLHGMEDEEGEVLMWKFDSRLALKHRAQEMHPEFYKNC
	1.01549	0.959285	MGGKWSKRSTAGWSEVRERMRRTAPAASGVGAVSQDLDKHGAITSSNV--NHPSCVWLEAQEDEEVGFPVRPQVPLRPMTYKAAVDLSHFLKEKGGLEGLVWSQKRQEILDLWVYHTQGFFPDWQNYTPGPGTRFPLTFGWCFKLVPVDPDEVEKATEGENNCLLHPINQHGMDDEEKEVLVWKFDSRLALKHLAQEMHPEFYKDR
	0.875947	0.714528	MGGKWSKSSIVGWPEVRERMRQTPAAAEGVGAVSQDLDKHGAITSSNI--NHPSCVWLEAQEEEDVGFPVRPQVPLRPMTYKGALDLSHFLKEKGGLDGLIYSRKRQEILDLWVHHTQGFFPDWQNYTPGPGIRYPVTFGWCFKLVPVEPDEVEKATEGENNSLLHPVCQHGMDDEEGETLKWVFDSKLALRHRAYELYPEWYKDC
	0.98983	0.96897	MGGKWSKSSIVGWPEVRERLRRTPAAAAGVGAVSQDLDKHGAITSSTI--NHPSNAWLEAQEEDEVGFPVRPQVPLRPMTYKSALDLSHFLKEKGGLDGLVYSRKRQEILDLWVYNTQGFFPDWQNYTPGPGVRYPLTFGWCFKLVPVDPDEVEKANEGENNSLLHRICQHGMDDEERETLVWKFDSHLAFKHSARELHPEYYKDC
	0.959944	0.762294	MGGKWSKSSIVGWPEVRERMRRARPAATGVGAVSRDLDKRGAVTSSNI--NHPDCVWLEAQEEEEVGFPVMPQVPLRPMTYKGAFDLGYFLKEKGGLDGLIYSRRRQEILDLWVYHTQGFFPDWQNYTPGPGTRYPLTFGWCFKLVPVDPDEVEKATEGENNSLLHPICQHGMDDEEREVLKWQFDSRLALKHIARELHPEYYKDC
	1.00415	0.791297	MGGKWSKSSIVGWPEVRERIRRAPAAAEGVGAVSRDLDKHGAVTSSNI--NHPSTVWLEAQEDEEVGFPVKPQVPLRPMTYKGALDLSHFLKEKGGLDGLIYSRKRQEILDLWVYNTQGFFPDWQNYTPGPGVRYPLTFGWCFKLVPVDPEEVEKATEGENNSLLHPICQHGMDDEDRETLVWKFDSHLAFKHSARELYPEYYKNC
	1.01847	0.856381	MGNKWSKRKVERWPEVRERIRQAPAAAEGVGAVSQDLDKHGAVTSSNV--NHPSCTWLEAQEEEEVGFPVRPQVPLRPMTYKGAFDLSFFLKEKGGLDGLIYSKKRQEILDLWVYNTQGYFPDWQNYTPGPGIRFPLTFGWCFKLVPVDPDEVEKATEGENNCLLHPICQHGVDDEEGETLVWKFDTSLARKHIARELHPEYYKDC
	0.955938	0.663761	MGGKWSKSSIVGWPEVRERIRQTPAAAIGVGAVSQDLDKHGAVTSSNI--NHPSCAWLEAQEEEEVGFPVRPQVPVRPMTYKGAFDLGHFLKEKGGLDGLIYSRKRQEILDLWVYNTQGYFPDWQNYTPGPGTRFPLTFGWPFKLVPVDPDEVEKATEGENNCLLHPICQHGMDDGERETLMWKFDSRLALKHIARELHPEFYKDC
	0.972212	0.87096	MGSKWSKSSIVGWPEIRERMRRAPPAAKGVGPVSQDLEKHGAITSSNI--NHPSCAWLEAQEDEEVGFPVRPQVPLRPMTYKGALDLSHFLKEKGGLDGLVFSRRRQEILDLWVYHTQGYFPDWQNYTPGPGVRYPLTFGWCFKLIPVEPEDVEKANEGENNSLLHPMSQHGMDDEEGETLIWRFDSRLALKHRAHELHPEFYKDC
	1.01754	0.93905	MGAKWSKSSIVGWPEIRERMRRARSAATGVGPVSQDLDKHGAVTSSNI--SHPSYAWLEAQEEEEVGFPVRPQVPLRPMTYKGAFDLGFFLKEKGGLDGLIYSKKRQEILDLWVYHTQGFFPDWQNYTPGPGIRYPLTFGWCYKLVPVDPDEVEKATEGENNCLLHPLNQHGMDDEERETLMWKFDSSLARRHIARELHPEYYKDC
	0.987632	0.669848	MGGKWSKSSIVGWPEVRERIKQTPPAAKGVGAVSQDLDQYGAVTSSNM--NHPSCAWLEAQEDEEVGFPVKPQVPLRPMTYKGAFDLSHFLKEKGGLDRLIYSRRRQEILDLWVYHTQGYFPDWQNYTPGPGTRFPLTFGWCFKLVPVDPEEVEKATEGENNSLLHPICQHGMDDEERETLMWQFDSRLALTHRARELHPEYYKDC
	1.01774	0.888772	MGGKWSKSSKGGWPEVRERMNQTPPAAAGVGAVSQDLDKHGAITSSNI--NHPSCAWVEAQEEEEVGFPVRPQVPLRPMTYKAAVDLSHFLKEKGGLDGLIYSRKRQEILDLWVYNTQGYFPDWQNYTPGPGTRFPLTFGWCFKLVPVDPEEVEKATEGENNSLLHPICQHGMDDEERETLMWKFDSRLAFKHQARELHPEFYKD
	0.877578	0.557793	MGGKWSKNSIVGWPEVRERMRRARPAATGVGAVSQDLDKHGAVTSRNM--NHPSYTWLEAQEEEEVGFPVRPQVPLRPMTYKAAVDLSHFLKEKGGLDGLVFSRKRQEILDLWVYHTQGYFPDWQNYTPGPGIRYPLTFGWCFKLVPVDPDEVEKANEGEDNSLLHPMCQHGMDDEEREVLKWTFDSRLALKHRALGMHPEFYKNC
	0.998495	0.868781	MGGKWSKSSIVGWPEVRERMRRASSAATGVGAVSQDLDKHGAITSKNI--NHPSCTWLEAQEEEEVGFPVKPQVPLRPMTFKAAFDLSHFLKEKGGLDGLIYSRKRQEILDLWVYHTQGFFPDWQNYTPGPGVRYPLTFGWCYKLVPVDPDEVEKANEGENNSLLHPMCQHGMDDEERETLIWRFDSHLALRHIALEKHPEFYKNC
	1.00033	0.945138	MGSKWSKNRNKEWPEVRERMRCA-PAAAGVGAVSQDLDKHGAITSSNV--NHPSCVWLEAQEDEEVGFPVRPQVPLRPMTYKEAFDLSFFLKEKGGLDGLIYSRKRQEILDLWVYNTQGLFPDWHNYTPGPGVRFPLTFGWCFKLVPVDPDEVEKANEGENNSLLHPICQHGMDDEEKEVLMWKFDSSLARKHLARELHPEYYKDC
	0.780466	0.410463	MGGKWSKSSLVGWPQVRERMRQAPPAAKGVGAVSQDLDKHGAITSSNI--NHPSCAWLEAQEEEEVGFPVRPQVPLRPMTYKAAFDLSYFLKEKGGLDGLIYSRRRQGILDLWVYNTQGFFPDWQNYTPGPGVRYPLTFGWCYKLVPVDPDEVEKATEGENNSLLHPICQHGMDDEERETLMWRFDSNLALKHRAQELHPEYYKDC
	1.01235	0.892583	MGGKWSKSSIVGWPEVRERMRRAPAAAKGVGEVSQDLEKHGAITSSNL--NHPTCTWLEAQEDEEVGFPVRPQVPLRPMTYKAAVDLSHFLKEKGGLDGLIYSRKRQEILDLWVYHTQGYFPDWQEYTPGPGIRYPLTFGWCYKLVPVDPEDVEKANEGENNSLLHPMCQHGMDDEERETLMWKFDSSLALKHRAQEMHPEFYKS
	0.984966	0.810236	MGSKWSKSSIVGWPEVRERIRKTPAAAPGVGAVSRDLEKHGAVTSSNTVTTNASCAWLEAQEEDEVGFPVKPQVPLRPMTYKGAVDLSHFLKEKGGLDGLIHSQRRQDILDLWVYNTQGYFPDWQNYTPGPGIRYPLTFGWCFKLVPVDQAEIEEATGGENNSLLHPICQHGIEDTEREVLIWKFDSTLALKHRAQELHPEFYKDC
	1.02508	0.948917	MGNKWSKSRKGGWDEVREKMRQTPPAAAGAGAASQDLDKHGAITASNI--NHPDCTWLKAQEEEEVGFPVRPQVPVRPMTYKGALDLSHFLKEKGGLEGLIYSRQRKDILDLWVYNTQGFFPDWQNYTPGPGIRYPLTFGWCYKLVPVDPEEVEKATEGETNSLLHPMCQHGMDDEERETLQWKFDSRLAFKHYARELHPEFYKDC
	0.958329	0.707644	MGGKWSKSSIVGWPEIRERMRRAPAAAIGVGTVSQDLDKHGAITSSNI--NHPSCVWLEAQEDEDVGFPVRPQVPLRPMTYKGALDLSHFLKEKGGLDGLIYSRRRQDILDLWVYHTQGYFPDWQNYTPGPGTRFPLTFGWCYKLVPVDPDEVEKATEGEDNKLLHPICQHGIDDDEKEVLQWRFDSRLALKHIAREMHPEFYKDC
	0.171318	0.284978	MGGKWSKSSIVGWPEIRERIRKTPAAAPGVGAVSQDLDKHGAITSSNV--NHPSCAWLEAQEDEEVGFPVRPQVPLRPMTYKGALDLSHFLKEKGGLDGIIYSRRRQDILDLWVYNTQGYFPDWQNYTPGPGIGFPLTFGWCFKLVPVDPAEVEKDTEGENNSLLHPICQHGMDDADRETLMWKFDPTLALKHRAREKHPEFYKDC
	1.0058	0.965093	MGGKWSKSSIVGWPEVRERMRRASPAATGVGAVSQDLDKHGAVTSSNI--NNPSCVWLEAQEEDEVGFPVRPQVPLRPMTYKGAVDLSHFLKEKGGLDGLIYSRKRQEILDLWVYHTQGFFPDWQNYTPGPGVRYPLTFGWCFKLVPVDPEEVERDTEGENNSLLHPMCQHGMEDEEREVLKWQFDSHLALKHRAQELHPEYYKDC
	1.02947	0.977202	MGGKWSKSSLVGWPEIRERIRRTVEAARGVGAVSQDLAKHGAVTSSNTSTTNASCAWLEAQEEEEVGFPVRPQVPLRPMTYKGAVDLSHFLKEKGGLDGLIYSQKRQDILDLWVYNTQGYFPDWQNYTPGPGTRFPLTFGWCFKLVPVDPAEVEEATGGENNSLLHPMCQHGVDDEEKEVLMWKFDSTLAFKHRALELHPEFYKNC
	0.978068	0.805553	MGGKWSKSSIVGWPEVRERIRQTSPAATGVGAVSQDLAKHGAITNSNI--NHPSCVWLEAQEDEEVGFPVKPQVPLRPMTYKGALDLSHFLKEKGGLDGLIYSRKRQDILDLWVYNTQGYFPDWQNYTPGPGIRYPLTFGWCFKLVPVDPDEVEKANEGENNSLLHPMCQHGMEDDERETLIWRFDSHLAFKHRARELHPEYYKDC
	1.02246	0.900246	MGGKWSKSSKAKWPEVRERMRQTPAAASGVGAVSQDLDKYGAVTSSNV--NHPSCTWLEALEEDEVGFPVRPQVPLRPMTYKGAFDLSHFLKEKGGLEGLIYSRKRKEILDLWVYNTQGFFPDWQEYTPGPGVRYPLTFGWCFKLVPVDPDEVEKATEGEDNCLLHPMNQHGMDDEERETLMWKFDSRLALKHRAQEMYPEYYKN
	0.980234	0.831421	MGGKWSKSSIVGWPRVRERMRQTPPAATGVGAVSQDLDKHGAVTSSNV--NHPSCVWLEAQEDEEVGFPVRPQVPLRPMTYKGAFDLSFFLKEKGGLDGLIYSRKRAEILDLWIYHTQGYFPDWQNYTPGPGIRYPLTFGWCFKLVPVDPEVVEKANEGENNSLLHPMCQHGMDDEERETLMWKFDSRLALKHIAQEKHPEYYNKR
	0.988595	0.643302	MGGKWSKSSIVGWPEVRERMRRSGAAAAGVGAVSQDLDKYGAVTNSNT--NHPSCVWLEAQEDDEVGFPVKPQVPLRPMTYKGAVDLSHFLKEKGGLDGLVYSRRRQEILDLWVYHTQGYFPDWQNYTPGPGTRFPLTFGWCFKLVPVDPDEVEKATEGEDNSLLHPICQHGMDDEEREVLKWQFDSRLALKHRAREMHPEFYKDC
WB fail	0.0973282	0	MGGKWSKSSKGGWSEVREKMRRTPSAATGVGAVSQDLDKHGAVTSSNI--NHPSCVWLEAQEDEEVGFPVRPQVPLRPMTYKGAFDLGFFLKEKGGLDGLIYSRKRQEILDLRVYHTQGFFPDWQNYTPGPGVRYPLTFGWCFKLVPVDPDEVEKTTEGENNSLLHPICQHGMDDEEKGVLQWKFDSSLARRHTAREKHPDFYKDC
	1.01054	0.791882	MGGKWSKR--VGWSEIRERMRRTPAAAQGVGAVSQDLDKHGAITSSNI--NHSSCVWLRAQEEEEVGFPVKPQVPLRPMTYKGAVDLSHFLKEKGGLDGLIHSRKRQEILDLWVYNTQGYFPDWQNYTPGPGVRYPLTFGWCFKLVPVDPDEVEKATEGENNCLLHPICQHGMDDEERETLMWKFDSRLALIHTARVMHPDFFKDC
	0.983188	0.90794	MGSKWSKSSIVGWPEIRERIRRTPPAAAGVGAVSQDLAQHGAVTSSNI--NHPSCTWLKAQEDEDVGFPVRPQVPLRPMTYKGAFDLSFFLKEKGGLDGLIWSRKRQEILDLWVYNTQGFFPDWQNYTPGPGVRYPLTFGWCFKLVPVGPEEVETATEGENNCLLHPMNQHGVDDEERETLRWQFDSRLALKHRALELHPEFYKDC
	0.941794	0.776933	MGGKWSKSSIVGWPAVRERIRQTPPAATGVGAVSQDLDKHGAITSSNM--NHPSCAWLKAQEDEEVGFPVRPQVPLRPMTYKGAFDLSHFLKEKGGLDGLIYSRRRQEILDLWVYNTQGFFPDWQNYTPGPGVRYPLTFGWCFKLVPVDPDEVEKATEGENNSLLHPICQHGMDDEEKEVLMWRFDSHLALKHRALEMHPEFYKDC
	1.00277	0.839683	MGGKWSKSSIVGWPEVRERMRRARSAATGVGAVSQDLDKRGAVTSSNV--NNPSCAWLEAQEEEEVGFPVRPQVPLRPMTFKAAVDLSHFLKEKGGLDGLIYSKKRQEILDLWVYHTQGYFPDWQNYTPGPGTRFPLTFGWCFKLVPVDPDEVEKETEGENNSLLHPICQHGMDDEEREVLKWQFDSHLLVKHRARELHPEFYKDC
	0.760678	0.690971	MGGKWSKSSIVGWPKIRERIQQTPPAAAGVGAVSQDLDKHGAVTSSKI--NHPSYTWLEAQEEEEVGFPVRPQVPLRPMTYKGAVDLSHFLKEKGGLDGLIYSKKRQEILDLWMYHTQGYFPDWQNYTPGPGTRFPLTFGWCFKLVPVEPEEVEKANEGENNSLLHPMCRHGMDDEERETLMWKFDSRLAFKHVAREMHPEFYKD
	1.006	0.829651	MGSKWSKSSIVGWPEVRERMRRAAAAAPGVGAVSQDLAKHGAITSRNT--NHPSCVWLEAQEDEDVGFPVRPQVPLRPMTYKAAIDLSHFLKEKGGLDGLIYSRQRQDILDLWVYHTQGYFPDWQNYTPGPGVRYPLTFGWCYKLVPVDPDEVEQANEGEDNCLLHPICQHGMDDEEKEVLMWRFDSRLALKHRAHELHPEFYKDC
	0.949337	0.828208	MGGKWSKRSIVGWSEIRERIRRTQPAARGVGAVSQDLDKHGAVTSSNI--NHPSYVWLEAHEDEEVGFPVKPQVPLRPMTFKGAFDLSHYLKEQGGLDGLIYSRKRQEILDLWVYHTQGYFPDWQNYTPGPGTRFPLTFGWCFKLVPVDPEEVEKANEGEDSNLLHPICQHGMEDEERETLMWKFDSRLALKHLAREKHPEFYKDC
	1.02113	0.881822	MGGKWSKSSIVGWPKIRERIRQTPPAAEGVGAVSQDLDKHGAITSSNI--NHPSNAWLEAQEEEEVGFPVRPQVPLRPMTYKGALDLSHFLKEKGGLEGLIYSKKRQEILDLWVYNTQGYFPDWQNYTPGPGIRYPLTFGWCFKLVPVEPDEVEKATEGENNCLLHPICQHGMDDEERETLIWRFDSHLAFRHTARELHPEYY-NC
	0.996747	0.833807	MGGKWSKSSIVGWPEVRERMRHAPSAAAGVGAVSQDLDKHGAVTSSNI--NHPSCAWLEAQEEEGVGFPVRPQVPVRPMTFKGAFDLSHFLKEKGGLDGLIYSRKRQEILDLWVYHTQGFFPDWQNYTPGPGTRYPLTFGWCFKLVPVDPAEVEAATEGENSSLLHPICQHGMDDEEREVLKWKFDSHLALRHRAQELHPEYYKDC
	1.01414	0.837307	MGGKWSKSSIVGWPEIRERMRRAPPAAAGVGAVSQDLDKHGAVTSSNI--NNPSYAWLEAQEEEEVGFPVRPQVPLRPMTYKGALDLSHFLKEKGGLDGLVYSRKRQEILDLWIYHTQGYFPDWQNYTPGPGTRFPLTFGWCFKLVPMSPEEVEKANEGENNCLLHPICQHGMDDEEREVLRWQFDSRLALKHRAQELHPEFYKDC
	1.00666	0.788855	MGGKWSKSSIVGWPEIRERIRRAPPAATGVGAVSQDLDKRGAITNSNI--NHPSCVWLEAQEEEEVGFPVRPQVPLRPMTYKGALDLSHFLKEKGGLDGLIYSRKRQEILDLWIYNTQGIFPDWQNYTPGPGIRYPLTFGWCFKLVPVDPDEVEKETEGENNSLLHPMCLHGMEDEERETLKWKFDSHLAFVHSAREKHPEFYKDC
	0.969524	0.790277	MGGKWSKSSRVGWSEIRERMRKTPAAAEGVGAVSQDLEKHGAITSSNI--NNPSCTWLKAQEEEEVGFPVRPQVPLRPMTYKGAFDLSHFLKEKGGLDGLVYSRKRQEILDLWVYNTQGYFPDWQNYTPGPGIRYPLTFGWCYKLVPVEPDEVEKANEGENNSLLHPICQHGMDDEERETLIWRFDSHLALKHLAREKHPEYYKNC
	0.276718	0.938587	MGSKWSKSSIVGWPEVRERLRRAPAAAEGVGAVSQDLDKHGAVTSSNI--NHPSCAWLEAQEDEEVGFPVKPQVPLRPMTYKGAFDLSFFLKEKGGLDGLIYSRKRQEILDLWVYNTQGFFPDWQNYTPGPGTRFPLTFGWCFKLVPVDPDEVEKANEGENNSLLHPICQHGMDGEERETLMWKFDRSLALKHVAHELHPEYYKDC
	0.969972	0.937001	MGNKWSK----GWPEVRERMRRARPAARGVGAVSQDLAKHGAITSSNV--NNPSCAWLEAHEDEEVGFPVRPQVPLRPMTYKGAFDLGFFLKEKGGLDGLIYSRRRQEILDLWVYHTQGFFPDWQNYTPGPGIRYPLTFGWPFKLVPVDPDEVEKANEGENNSLLHPVCQHGMDDEERETLMWKFDSSLARRHIALERHPEYYKDC
	0.903635	0.918298	MGGKWSKSSIVGWTKVRERIRQTPPAA----AGYQDLDKHGATASSNT--NHPGCTGLEEQEEEEVGFPVRPQVPLRPMTYKAAFDLGFFLKEKGGLDGLIYSKKRQEILDLWVYNTQGYFPDWQNYTPGPGIRYPLTFGWCYKLVPVDPEAVEKANEGENNSLLHPICQHGMDDEERETLMWKFDSSLARRHMARELHPEYYKDC
	0.980966	0.155037	MGGKWSKSSIVGWPEVRERMRRAAPAATGVGAVSQDLEKHGAVTSKNI--NHPSCVWLEAQEDEEVGLPVKPQVPLRPMTYKGAVDLSHFLKEKGGLDGLIYSRRRQEILDLWVYHTQGYFPDWQNYTPGPGVRFPLTFGWCFKLVPVDPDEVEKATEGENNSLLHPICQHGMDDEEREVLKWKFDSRLALKHIAQEKHPEFYKDC
	0.136734	0.278025	MGGKWSKSSIVGWPEVRERIRQTTPAATGVGAVSQDLDRHGAVTSSNI--NHPSCTWLEAQEDEEVGFPVRPQVPLRPMTFKGAFDLSFFLKEKGGLDGLIYSRKRQEILDLWVYNTQGYFPDWRNYTPGPGIRYPLTFGWCFKLVPVDPEEVEKATEGENNSLLHPICQHGMDDEEGETLMWKFDSSLARRHRAQELHPEYYKDC
	0.935312	0.959015	MGSKWSKGRQGGWPEVRERMRQAPPAARGVRTVSQDLEKHRAVTSSNV--NHPSCAWLEEQEEEEVGFPVRPQVPLRTMTYKAAVDLSHFLKEKGGLDGLIYSRKRQEILDMWVHHTQGFLPDWQEYTPGPGIRYPLTFGWCFKLVPVDPAEVEEATKGENNCLLHPICQQGVDDEERETLIWRFDSRLALKHRAQELHPEFYKDR
	1.01738	0.943341	MGSKWSKSSIVGWPEIRERIRQTAPAATGVGAVSRDLEKHGAVTSSNI--NHPSKVWLEAQEEGEVGFPVRPQVPLRPMTYKQAFDLSHFLKEKGGLDGLIYSRKRQEILDLWVYNTQGVFPDWQNYTPGPGIRYPLTFGWCFKLVPVDPEDVEEANKGENNSLLHPICQHGMDDEERETLMWKFDSHLAFSHRARELHPEFYKDC
	0.79201	0.909607	MGGKWSKRSTVEWPEIRERMRRASPAAKGVGAVSQDLDKFGAVSISNI--NHPSNTWLEAQEGDEVGFPVRPQVPLRPMTFKGAFDLSFFLKEKGGLDGLIYSRKRQEILDLWVYNTQGYFPDWQNYTPGPGIRYPLTFGWCFKLVPVDPDEVEKATEGENDCLLHPMNQHGMDDEERETLKWKFDSHLAFKHTARELHPEYYKDC
	0.791303	0.50831	MGGKWSKRSPVGWPEVRDRMRRAAPAAEGVGAVSQDLGKHGAVTSSNI--NNPSCVWLEAQEDEEVGFPVRPQVPLRPMTYKGALDLSHFLKEKGGLDGSVYSRKRQEILDLWVYHTQGYFPDWQNYTPGPGIRYPLTFGWCYKLVPVEPEEVEKANEGENNSLLHPICQHGMDDDERETLRWEFDSRLALKHRAQELHPEFYKN
	0.989773	0.96577	MGGKWSKRSIPGWSEIRERMRRT-SAAPGVGAVSQDLDRHGAVTSSNV--NNPSQAWLEAQEEEEVGFPVRPQVPLRPMTYKGAFDLSHFLKEKGGLDGLIFSKKRQEILDLWVYHTQGFFPDWQNYTPGPGVRYPLTFGWCYKLVPVDPDEVEKATEGENNSLLHPICQHGIDDEEGEVLMWKFDSRLALKHRARELHPEFYKDC
	0.981001	0.799847	MGGKWSKSSIVGWPEVRERMRKTPAAAKGVGAVSQDLDKYGAITSNHTPATNRTCAWLEAQEEEEVGFPVRPQVPLRPMTYKGAVDLSHFLKEKGGLDGLVHSQKRQDILDLWVYHTQGYFPDWQNYTPGPGTRFPLTFGWCFKLEPVDPAEVEEATGGENNSLLHPICQHGMDDEEKEVLVWRFDSKLALRHRAQELHPEFYKDC
	0.993639	0.818943	MGGKWSKSSIVGWPEVRERLRRAPPAARGVGAVSQDLDKHGAITSSNI--NHPSCVWLEAQEDEEVGFPVRPQVPLRPMTYKGALDLSHFLKEKGGLDGLVYSRRRQEILDLWVYNTQGFFPDWQNYTPGPGIRYPLTFGWCFKLEPVDPEEVEKDTEGENNSLLHPLCQHGMDDEEREVLKWKFDSRLALKHRAQELHPEYYKDC
	0.981334	0.939423	MGGKWSKSSIVGWPEIRERMRRTPAAAERVGAVSQDLDKHGAITSSNI--NHPSNAWLEAQEEEEVGFPVRPQVPLRPMTYKSAVDLSHFLKEKGGLDGLIYSRKRREILDLWVYNTQGFFPDWQNYTPGPGTRFPLTFGWCFKLVPVDPDEVEKATEGEDNSLLHPICQHGMDDEERETLMWKFDSRLAFTHHAKELHPEYYKDC
	1.00449	0.935234	MGNKWSKSSKQGWPEIREKIRQTPPTAAGVGAVSQDLEKHGAITSSNM--NHPSCAWLEAQEEGEVGFPVRPQVPLRPMTYKAAFDLGFFLKEKGGLDGLIYSRKRQEILDLWVYNTQGYFPDWQNYTPGPGTRYPLTFGWPFKLEPVDPDEVEKANEGENNSLLHPMCQHGMDDDERETLRWKFDSRLALKHIARELHPEFYKN
	0.787661	0.582105	MGGKWSKSSIVGWPKIRERMRRASPAATGVGPVSQDLDKYGAVSNSNI--NHPSRVWVEAQEEEEVGFPVRPQVPLRPMTYKGALDLSHFLKEKGGLDGLVYSQKRQDILDLWVYNTQGYFPDWQNYTPGPGIRYPLTFGWCYKLVPVDPDEVEKATEGKKNSLLHPICQHGMDDEERETLKWQFDSRLAFKHMARELHPEYYKDC
	0.228225	0.888827	MGGKWSKSSIVGWPEVRERLRRSPPAAEGVGPVSQDLDKHGAVTSSNI--NHPSCAWLEAQEEEGVGFPVKPQVPLRPMTYKGAFDISHFLKEKGGLDGLIYSRKRQEILDLWVYNTQGYFPDWQNYTPGPGTRFPLTFGWCFKLVPVDPAEVEKETEGENNSLLHPMCQHGVVDEEKETLMWKFDSLLAFRHVAKEMHPEFYKDC
	1.0111	0.927791	MGNKWSKS----WPQVRERIRQAAAAAKGVGAVSQDLDKHGAVTSSNI--NHPSCTWLEAQEEEEVGFPVRPQVPTRPMTYKAAVDLSHFLKEKGGLDGLIYSRKRQEILDLWVYNTQGYFPDWQNYTPGPGTRFPLTFGWCFKLVPVDPDEVEKETEGENNSLLHPICQHGMDDEERETLMWKFDSKLAFKHRAYELHPEFYKDC
	1.00551	0.847333	MGNKWSK----GWPTVRERMRQAKPAAEGVGAASKDLEKHGAITSSNV--SHPSCVWLEAQEEEEVGFPVRPQVPLRPMTYKAAIDLSHFLKEKGGLEGLIYSRRRQEILDLWVYHTQGFFPDWHNYTPGPGVRYPLTFGWCFKLVPVDPDEVEKATEGENNSLLHPICQHGMDDEEGETLVWRFDSRLALKHRAHELHPEFYKDC
	0.994505	0.894321	MGGKWSKSSIVGWPEVRERMRRAPPAATGVGAVSQDLDKHGAITSSNI--NNPSCVWLEAQEDDEVGFPVRPQVPLRPMTYKGALDLSHFLKEKGGLDGLIYSRKRQEILDLWVYHTQGYFPDWQNYTPGPGVRYPLTFGWCYKLVPVEPEEVEKANEGENNSLLHPMCQHGMDDEEREVLRWKFDSRLALKHRAHEMHPEFYKDC
WB fail	0.0206191	0.102035	MGGKWSKS--VGWSEIRERMRRTPAAAKGVGAVSQDLDKHGAITSSNM--NHPSCAWLEAQEDEEVGFPVRPQVPLRPMTYKGALDLSHFLKEKGGLDGLIYSRKRQEILDLRVYHTQGYFPDWQNYTPGPGPRFPLTFGWCFKLVPVDPDEVEKATEGENNSLLHPMCQHGMDDEERETLIWKFDSHLAFKHRALELHPEFYKDC
	1.02241	0.869541	MGNKWSKNSKAGWPEVRERMRQA-SAASGVGAVSQDLEKHGAITSSNM--NHPSCAWLEAQEEEEVGFPVRPQVPLRPMTYKGAIDLSHFLKEKGGLDGLIYSRKRQEILDLWVYNTQGYFPDWQNYTPGPGVRYPLTFGWCFKLVPLEPEEVEKANEGENNSLLHPICQHGMDDEERETLMWKFDSRLALKHRAREEHPEYYKDC
	0.969316	0.860515	MGGKWSKSSLVGWPEVRERMRKTPVAAKGVGAVSRDLDKHGAVTSSNTPSTNADCAWLEAQEENEVGFPVRPQVPLRPMTYKGAVDLSHFLKEKGGLDGLIHSQRRQDILDLWVYNTQGYFPDWQNYTPGPGIRYPLTFGWCFKLVPVDPVEVEEATGGENNSLLHPMCQQGTDDKEKEVLMWKFDSTLAFKHRALELHPEYYKDC
	1.0117	0.878679	MGGKWSKSSIVGWPEVRERMRHAPSAAPGVGAVSQDLDRHGAITSSNI--NNPSCVWLEAQEDEEVGFPVKPQVPLRPMTFKGAFDLSHFLKEKGGLDGLIYSRKRQEILDLWVYHTQGYFPDWQNYTPGPGTRFPLTFGWCFKLVPVSPDEVEKANEGENNSLLHPICQHGMDDEEREVLQWKFDSHLALKHVAREKHPEYYKDC
	0.883956	0.881707	MGGKWSKSSIVGWPEIREKIRKTPPAAKGVGAVSQDLDKYGAVTSSNI--NHPSCAWVEAQEEEEVGFPVTPQVPLRPMTYKAAVDLSHFLKEKGGLEGLIWSRRRQEILDLWVYNTQGYFPDWQNYTPGPGVRYPLTFGWCFKLVPVEPEEVEEATEGENNSLLHPICQHGMDDDERETLVWRFDSHLAFRHRARELHPEYYKNC
	0.939829	0.919045	MGGKWSKSSIVGWPEIRERIRRASPAAQRVGTVSQDSDKHGAVTSSNV--SHPSYDRLEAQEEEEVGFPVRPQVPLRPMTYKAAVDLSHFLKEKGGLEGLIYSKKRQEILDLWVYNTQGYFPDWQNYTPGPGTRYPLTFGWCFKLVPVDPDEVEKANEGENNSLLHPICQHGMDDEERETLMWKFDSRLAFKHSARELHPEFYKDC
	0.996677	0.639019	MGSKWSKSSIVGWPEVRERMRRAQPAAKGVGTVSQDLERHGAITSSNI--NHPSCTWLETQEKDDVGFPVRPQVPLRPMTYKGAFDLSHFLKEKGGLDGLIYSRKRHEILDLWVYNTQGFFPDWQEYTPGPGVRYPLTFGWCFKLVPVEPDEVEKANEGENNCLLHPICQHGMDDDERETLMWKFDSRLALKHRAQELHPEFYKDC
	0.993312	0.720917	MGGKWSKSSIVGWPEVRERMRRAPPAAKGVGAVSQDLDKYGAVTSSNI--NHPSCVWLEAQEDEEVGFPVRPQVPLRPMTYKGALDLSHFLKEKGGLDGLIYSRKRQEILDLWVYHTQGFFPDWHNYTPGPGTRYPLTFGWCFKLEPVDPDEVEKATEGENNSLLHPICQHGMDDEEREVLKWTFDSRLALKHRAQELHPEFYKDC
	0.98898	0.722147	MGSKWSKSSIVGWPEVRERIRQTPPAARGVGAVSQDLEKHGAITSSNI--NHPSCAWLEAQEEEEVGFPVRPQVPLRPMTYKGALDLSHFLKEKGGLDRLIYSRKRQEILDLWVYNTQGYFPDWQNYTPGPGIRYPLTFGWCFKLVPVSPEEVERETEGENNSLLHPMCLHGMDDEERETLRWEFDSRLALRHRAQELHPEFYKDC
	0.983218	0.870819	MGSKWSKSSIVGWPEVRERMRRARAAATGVGAVSQDLDKHGAVTSSNI--NHPSCVWLEAQEEEEVGFPVRPQVPLRPMTYKGALDLSHFLKEKGGLEGLVYSRRRQEILDLWVYHTQGYFPDWQNYTPGPGVRYPLTFGWCFKLVPVEPDEVEEATEGENNSLLHPICQHGMDDEEKEVLKWRFDSRLALKHRAQELHPEYYKNC
	0.974679	0.89861	MGGKWSKRST--WEQVRERMRRTAAAARGVGAVSQDLDKHGAVTSSNTAATNASCAWLEAQEEDEVGFPVKPQVPLRPMTFKAAFDLSFFLKEKGGLDGLIHSQKRQEILDLWIYHTQGFFPDWQNYTPGPGVRYPLTFGWCFKLVPVDPAEVEEATGGETNSLLHPICQHGTDDEEKEVLMWKFDRTLALKHRALELHPEFYKDC
Consensus Aa	N/A	N/A	MGGKWSKSSIVGWPEVRERMRRTPPAATGVGAVSQDLDKHGAVTSSNI--NHPSCAWLEAQEEEEVGFPVRPQVPLRPMTYKGAFDLSHFLKEKGGLDGLIYSRKRQEILDLWVYHTQGYFPDWQNYTPGPGIRYPLTFGWCFKLVPVDPDEVEKATEGENNSLLHPICQHGMDDEERETLMWKFDSRLALKHRARELHPEFYKDC
a. The consensus sequence of subtype A patient derived Nef clones, excluding those poorly functional clones for which expression could not be confirmed by Western blot (indicated with 'WB fail')

## Sheet: subtype B
Supplementary Table 1, part B. Subtype B Nef function and HXB2-aligned amino acid sequence
Specimen comment	CD4	HLA	HXB2-aligned AA sequence
	1.01887	0.980061	MGGKWSKRSA--WSVVREKMRRTEPAADGVGAASRDLEKRGALTSSNTASNNAACAWVEAQEEEEVGFPVKPQVPLRPMTYKAAVDLSHFLKEQGGLEGLVWSQQRQDILDLWIYNTQGYFPDWQNYTPGPGIRYPLTFGWCFKLVPVEPEKVEEANEGENNCLLHPISQHGMDDSEKEVLQWKFDSKLAFRHMARELHPEYYKNC
	1.00446	0.998654	MGGKWSKNRVPGWSQIRERMRRAEPAADGVGAASRDLEKYGAITNSNTAATNADCAWLEAQEDEEVGFPVKPQVPLRPMTYKGALDLSHFLKEKGGLEGLIHSQKRQDILDLWVYHTQGYFPDWQNYTPGPGTRYPLTFGWCFKLVPVEPEKVEEANEGENNSLLHPMSQHGMDDPEKEVLMWKFDSRLAFHHVARELHPEYYKN
	1.01228	1.04104	MGGKWSKRSLSGWPAVRERMERAEPAAAGVGAVSRDLEKHGAITSSNTAATNADCAWLEAHEDEEVGFPVRPQVPLRPMTHKAAWDLSHFLKEKGGLDGLIYSQKRQDILDLWIYHTQGYFPDWQNYTPGPGTRFPLTFGWCFKLVPVEKEQVEEANEGENNSLLHPMSLHGMEDPEKEVLQWKFDSRLAFHHVARELHPEFYKDC
	0.907774	0.637309	MGGKWSKCSLVGWPRVRERMRQAEPAAPGVGAASRDLERHGAITSSNTAATNAACAWLEAQEEEEVGFPVRPQVPLRPMTYKGAVDLSFFLKEKGGLEGLIHSQRRQDILDLWVYHTQGYFPDWHNYTPGPGVRYPLTFGWCFKLVPVDPDKVEEANEGENNSLLHPMSQHGMDDPEKEVLQWKFDSSLAFHHMARELHPEYYKNC
	1.01433	0.907829	MGGKWSKSSLVGWPAVRDRMRRTEPAAVGVGAASRDLEKHGAITSSNTAATNADCAWLEAQEDEEVGFPVKPQVPLRPMTYKGALDLSHFLREKGGLEGLIYSQQRQDILDLWVYHTQGYFPDWQNYTPGPGIRYPLTFGWCFKLVPLEQEQVEEANEGENNCLLHPISQHGMDDPEKEVLMWKFDSRLAFHHMAREKHPEYYKDC
	0.997871	0.947339	MGGKWSKHS--GWQTIRERMRRAEPAADGVGAASRDLERHGAITSSNTATNNAACAWLEAQEEEEVGFPVRPQVPLRPMTYKGALDLSHFLKDKGGLEGLIHSQKRQDILDLWVYHTQGYFPDWHNYTPGPGVRYPLTFGWCFKLVPVEPEEVEKANEGENNSLLHPMSQHGMDDPEKEVLKWKFDSRLAFHHMARELHPEYYKDC
	0.689467	1.01052	MGGKWSKRN--GWEAIRDRMRRAEPAADGVGAASRDLEKHGALTSSNTPATSAACAWLEAQEDEEVGFPVRPQVPLRPMDYKGALDLSHFLRKEGGLEGLIYSQRRQEILDLWVYHTQGYFPDWQNYTPGPGTRFPLTYGWCFKLVPVDPETVEEANKGENNSLLHPMSQHGMDDPEKEVLVWKFDSRLAFEHKARQLHPEFYKDC
	1.00025	0.97896	MGGKWSKLR--GWNVVRERMRRAEPARERVGAVSRDLEKHGAITSSNTAATNADCAWLESQEEEEVGFPVRPQVPLRPMTYKAAMDLSHFLKEKGGLEGLIHSQKRQDILDLWVYHTQGYFPDWQNYTPGPGVRYPLTFGWCFKLVPVEPEKVEEANEGENNSLLHPMSLHGMDDPEKEVLMWKFDSRLAFHHMARELHPEYFKDC
	1.03078	0.947217	MGGKWSKSSVVGWPAVRERMRRAEPAAVGVGAVSRDLEKYGAITTNNTATNNADCAWLEAQEDEEVGFPVKPQVPLRPMTYKAAVDLSHFLKEKGGLEGLIYSQRRQDILDLWVYHTQGYFPDWQNYTPGPGTRYPLTFGWCFKLVPVDPDKVEEANEGENNCLLHPMSQHGIDDPEREVLEWKFDSRLAFHHMARELHPEYYKDC
	0.982382	0.909607	MGGKWSK--MAGWPTVRERMRRTEPAAEGVGAVSRDLEKHGAITSSNTAATNAACAWVEAQEEEEVGFPVRPQVPLRPMTYKGALDLSHFLKEKGGLEGMVHSQQRQDILDLWVYNTQGYFPDWQNYTPGPGIRYPLTFGWCFKLVPVEPDKVEEANKGENTSLLHPMSLHGMDDPEKEVLMWKFDSRLAFEHKAKEIHPDYFKNC
	0.997276	0.810093	MGGKWSKFS--GWFTVMERMRRAAPAAEGVGAVSRDLEKHGAITSSNI--NNADCVWLEAQEEEDVGFPVRPQVPLRPMTYKGALDLSHFLKEKGGLEGMIYSSKRQEILDLWVYHTQGYFPDWHNYTPGPGIRYPLTFGWCFKLVPVEPEKLEEATK-ENSCLLHPMHQHGMDDPEKEVLQWKFDSRLAFHHRARELHPEYYKDC
	0.938228	0.833196	MGGKWSK-LISGWHVVRRRMRHAEPAADGVGAVSRDLERHGAITSSNTAATNADCAWLEAQEEEEVGFPVRPQVPLRPMTYKAAIDLSHFLKEQGGLEGLIYSQQRQDILDLWVYHTQGYFPDWQNYTPGPGIRYPLTFGWCFKLVPVEPEQVEESNEGENNVLLHPMSQHGMDDPEKEVLQWKFDSRLALRHMARELHPEYYKDC
	0.979834	0.899589	MGGKWSKNS--GWPAVRDRMRRAKPAAEGVGAVSRDLEKHGAITSSNTAATNADCAWLEAQEEEEVGFPVRPQVPLRPMTFKAALDLSHFLKEKGGLEGLIYSQQRQDILDLWVYHTQGYFPDWQNYTPGPGPRFPLTFGWCFKLVPLEPEQIEEATKGENNCLLHPMNQHGMDDPEREVLVWKFDSKLAFHHVARELHPEYYKN
	0.855059	0.786467	MGGSWSKSKLGGWSRIRERMRRAEPAAEGVGAASRDLEKYGAIANSNTAATNADCAWLEAQEEEEVGFPVRPQVPLRPMTYKAAVDLSHFLKEKGGLEGLIYSQQRRDILDLWIYNTQGFFPDWQNYTPGPGVRYPLTFGWCFKLVPMEPEKIEKANEGENNSLLHPLSQHGMDDPEKEVLVWKFDSRLAFHHVARELHPEYYKN
	1.00769	0.902879	MGGKWSKSSAVGWPAVRDRMKRAEPAAEGVGAVSRDLEKHGAITSSNTAATNANCAWLEAYEDEEVGFPVRPQVPLRPMTFKGALDLSHFLKEKGGLEGLIYSQKRQDILDLWVYHTQGYFPDWQNYTPGPGTRFPLTFGWCFKLVPLEPEQVEEANKGENNCLLHPMSQHGMDDPEKEVLVWKFDSDLAFHHKARELHPEYYKD
	1.00057	0.942729	MGGKWSKSSVVGWPAIRERMKRAEPAADGVGAASRDLEKHGALTSSNTAATNADCAWLEAQQEEEVGFPVRPQVPLRPMTYKAALDLSHFLKEKGGLEGLVHSQKRQDILDLWVYHTQGYFPDWHNYTPGPGIRYPLTYGWCFKLVPVDPDKVEEANEGENNSLLHPMSQHGMDDPEREVLVWKFDSRLAFHHVAREIHPEYYKDC
	1.00619	1.01525	MGGKWSKSKMGGWSTVRERMRRAEPAAEGVGAVSRDLERHGAITSSNTSATNADCAWLEAQ-EEEVGFPVRPQVPLRPMTYKGALDLSHFLKEKGGLEGLVYSQKRQDILDLWVYHTQGFFPDWQNYTPGPGIRYPLTFGWCFKLVPVDKEQVEKATEGENNCLLHPANLHGMDDPEGEVLVWKFDSRLAFHHVAREVHPEYYKDC
	0.987303	0.526804	MGGKWSKISMSGWPAVRERMRRAEPAAEGVGAVSRDLEQHGAITSSNTTATNADCAWLEAHENEDVGFPVRPQVPLRPMTPRAAKDLSFFLKEKGGLEGLIHSQKRQDILDLWIYHTQGYFPDWQNYTPGPGTRYPLAFGWCFKLVPVDPDKVEEANEGENNCLLHPMSQHGMDDPEKEVLMWKFDSTLAIRHIARELHPEYYKN
	1.01757	0.906991	MGGKWSKRS-KEWPAVRERMEQAEPAAVGVGAVSRDLEKHGAITSSNTAANNAACAWLEAYENEEVGFPVRPQVPLRPMTRQAALDLSHFLRKEGGLEGLIYSQKRQDILDLWVYHTKGFFPDWQGYTPGPGIRYPLTFGWCFKLVPVEPEEVEKANEGENNCLLHPMSQHGMDDPEKEVLMWKFDSNLAFHHVARDLHPEYYKDC
	0.988302	0.984421	MGGKWSKRSIVGWPAIRERMRRAEPAADGVGAVSRDLERHGAITSSNTAATNADCAWLEAQEEEEVGFPVKPQVPLRPMTYKGAVDLSHFLKEKGGLEGLIYSPKRQEILDLWVYHTQGYFPDWQNYTPGPGTRFPLTFGWCFKLVPVDPEQVEEANMGENNSLLHPISLHGMEDPEKEVLMWKFDSRLAFHHVAREKHPEYYKDC
	1.01951	0.967922	MGGKWSKRRREEWATVREKMERTETAADGVGAASRDLEKHGAITSSNTPANNAACAWLEAQEEEEVGFPVRPQVPLRPMTFKGAFDLSHFLKEKGGLDGLIYSQQRQDILDLWVYNTQGYFPDWQNYTPGPGTRFPLTFGWCFKLVPVEPEKVEEANVGENNCLLHPISQHGMDDPEKEVLQWRFDSRLAFHHVARELHPEYYKNC
	0.0796875	0.00499573	MGGKWSKSSVVGWPAVRDRMRRTEPAADGVGAVSRDLEKHGAITSSNTAATNADCAWLEAQEEEEVGFPVRPQVPLRPMTYKGALDLSHFLKEKGGLEGLPWSQKRQDILDLWVYHTQGYFPDWQNYTPGPGTRFPLTFGWCSKLVPLEPEEIEEANKGENKSLLHPTSQHGMDDPEKEVLMWKFDSSLAFRHMARELHPEYYKD
	1.02956	0.952672	MGGKWSKSSLVGWPAVRDRMRRAEPAAVGVGAASKDLEKHGAITSSNTAATNADCAWLEAQEEEEVGFPVKPQVPLRPMTYKGALDLSHFLKEKGGLEGLIYSQRRQDILDLWIYHTQGYFPDWQNYTPGPGIRYPLTFGWCFKLVPLEQEQVEEATEGEKNCLLHPINQHGMDDPEKEVLMWKFDSRLAFHHVAREKHPEYYKDC
	1.01639	1.07395	MGGKWSKRS-KEWDTVRDKMRQAEPAAEGVGAVSRDLAKHGAITSSNTAANNADIAWLEAQEEEEVGFPVRPQVPLRPMDYKGALDLSHFLRKEGGLDGLIYSQKRQDILDLWIYHTQGYFPDWQNYTPGPGVRFPLTFGWCFKLVPVEPEKVEEANVGENINLLHPMSQHGMDDPEKEVLQWRFDSRLAFHHMAKEKHPEYYKDC
	0.965287	0.804115	MGGKWSKTSAVGWPAIRERIRRAEPAADGVGAASRDLEKHGALTSSNTPANNADCAWLEAQEGEEVGFPVRPQVPLRPMTYKGALDLSHFLKEKGGLEGLIYSQKRQDILDLWVYHTQGYFPDWQNYTPGPGIRYPLTLGWCFKLVPVEPEKIEEANEGESNSLLNPMSLHGMDDPEKEVLQWKFDSRLAFHHMARELHPEYYKDC
	1.02103	0.99106	MGGKWSK--MKGWSVIRNRMQQAEPAADGVGAASRDLEKHGAITSSNTASTNDACAWLEAQEEEEVGFPVKPQVPLRPMTYKGAVDLSHFLKEKGGLEGLIYSPKRQEILDLWVYHTQGYFPDWQNYTSGPGIRYPLCFGWCFKLVPVDPGQVEEANEGENNSLLHPMSQHGMEDTEREVLVWKFDSRLAFHHMARELHPEYFKDC
	1.0125	0.976007	MGGKWSKRSAPGWSTIRERMRRTEPAAEGVGAVSRDLERHGAITSSNTAGTNAACAWLEAQEDEEVGFPVRPQVPLRPMTFKGALDLSHFLKEKGGLDGLIYSPKRQEILDLWMYHTQGYFPDWQNYTPGPGTRYPLTFGWCFKLVPVDPEEVEKANEGENNCLLHPMSQHGIEDPEKEVLKWEFDSKLAFHHVARELHPEYYKDC
	1.00135	1.00802	MGNKWSKSIGRGWPAVRERMRRAEPAADGVGATSRDLERHGAITSSNTAATNADCAWLEAQEDEEVGFPVKPQVPLRPMTYKGAVDLSHFLREKGGLEGLVYSQQRKDILDLWVYHTQGYFPDWQNYTPGPGTRYPLTFGWCFKLVPMEPEEVEEANEGENNVLLHPMSQHGMDDPEKEVLVWKFDSRLAFHHVARELHPEYYKDC
	1.04434	1.01308	MGGKWSKRSGGGWATVRERMRRAEPAAEGVGAASRDLERHGAITSSNTAATNADVAWLEAQEEEEVGFPVRPQVPLRPMTYKAALDLSHFLKEKGGLEGLVHSQKRQDILDLWVYNTQGYFPDWQNYTPGPGTRFPLTFGWCFKLVPVEPEKVEEANEGENNSLLHPISLHGMEDPEKEVLVWKFDSHLALRHVAREKHPDFFKNC
	0.977533	0.921762	MGGKWSKSKKGGWPAIRDRMQRAEPAAEGVGAVSRDLEKHGAITSSNI--NNAACVWLEAQEDEEVGFPVTPQVPLRPMTYKGAVDLGFFLKEEGGLEGLIWSPRRQEILDLWVYHTQGYFPDWQNYTPGPGVRYPLTFGWPFKLVPVDPDKVEEATEGENNSLLHPICQHGIEDPEKEVLMWKFDSLLAHRHIAREKHPEYYKDC
	0.961293	1.05666	MGGKWSKRSVVGWPAVRDRMKRAQPAADGVGAVSRDLEKHGAITSSNTAATNADCAWLEAQEDEEVGFPVRPQVPLRPMTYKAAFDLSHFLKEKGGLEGLIYSQRRQEILDLWVYHTQGYFPDWQNYTPGPGIRYPLTFGWCFKLVPLDPEQVEEANKGENNSLLHPMSQHGMDDPEKEVLVWKFDSRLAFHHIAREKHPEFYKDC
	0.991407	0.967395	MGGKWSKSSIVGWPAVREKMKRTEPAAEGVGAASRDLEKHGAITSSNTAATNADCAWLEAQEDEEVGFPVKPQVPLRPMTYRAAVDLSHFLKEQGGLEGLVYSQRRQDILDLWIYHTQGYFPDWQNYTPGPGTRFPLTFGWCFKLVPLEPEEVEKANEGERNTLLHPMSLHGMDDPEREVLVWKFDSHLAFHHMARELHPEYYKNC
	0.986362	1.04756	MGSAWSKFKA-GWPDVRERMRRSEPAAEGVGAVSRDLENRGAITSGNT--NNAACAWLEAQEEEEVGFPVRPQVPLRPMTYKAAVDISHFLKEKGGLEGLTYSQKRQDILDLWIYHTQGYFPDWQNYTPGPGVRFPLTFGWCFKLVPVEKEQVEEANKGENNPLLHPMSLHGMDDPENEVLQWKFDSRLAFHHMARELHPEYFKDC
	1.00804	0.943682	MGGKWSKSSIVGWPKVRERIRRAEPAADGVGAASRDLEKRGAITSSNI--NNADCTWLEAQEEEDVGFPVRPQVPLRPMTYKGALDLSHFLKEKGGLEGIVYSQRRKDILDLWVYHTQGYFPDWQCYTPGPGVRYPLTFGWCFKLVPVEPEKIEAANERENLCLLHPMSQHGMDDPEREVLEWRFDSSLAFRHVAREQHPEYYKNC
	0.849192	0.946371	MGGKWSKSMGAGWSAVRERMRGTEPAADGVGAASRDLERHGAITSSNTATTNAACAWVEAQEEEEVGFPVRPQVPLRPMTYKAAVDISHFLKDKGGLEGLIWSQKRQNILDLWIYHTQGYFPDWQNYTPGPGTRFPLTFGWCFKLVPVEQEKVEEANKGENISLLHPMSQHGMDDSEKEVLQWKFDSRLAFHHMARELHPEYYKDC
	1.02523	0.994141	MGSKWSKSSVVGWPAVRERMRRAEPAAVGVGAVSRDLEKHGAITSSNTAANNADCAWLEAQEEDEVGFPVRPQVPLRPMTYKAAVDLSHFLKEKGGLEGLIYSQRRQDILDLWVYHTQGYFPDWQNYTPGPGTRFPLTFGWCFKLVPVDPDKVEEANEGENNCLLHPMSQHGIEDPEREVLVWKFDSRLAFHHMARELHPEYYKDC
	0.997517	1.06728	MGGKWSK--MRGWATVRERMRRAEPAAAGVGAVSRDLEKHGAITSSNTAATNADCAWLEAQEEEEVGFPVRPQVPLRPMTYKGALDLSHFLKEKGGLEGLVFSQKRQEILDLWIYHTQGYFPDWQNYTPGPGIRYPLTFGWCFKLVPVEPDKVEEANEGENNSLLHPISLHGMDDPEKEVLVWKFDSRLAFHHMARELHPEYYKDC
	1.01147	0.972772	MGNKWSKPSFPGWATIRERIRRTEPAAEGVGAVSRDLEKHGAITSSNTATNNAACAWLEAQEEEEVGFPVRPQVPLRPMTYKGAFDLSFFLKEKGGLEGLIYSQRRQDILDLWIYHTQGYFPDWQNYTKGPGIRYPLCFGWCFKLVPVDPGEVEKATEGENNSLLHPISLHGMDDPEGEVLVWKFDSRLARTHMARELHPEYFKDC
	1.03027	1.02516	MGGKWSKCS--GWPAVRERMRRTEPAADGVGAASRDLEKHGAITSSNTAATNADCAWLEAQEEDEVGFPVKPQVPLRPMTYKAALDLSHFLKEKGGLEGLVWSQKRQDILDLWIYNTQGYFPDWQNYTPEPGIRYPLTFGWCFKLVPVDPDQVEKANEGENNCLLHPISLHGMEDTEGEVLVWKFDSLLAFRHMARELHPEYYKDC
	1.03172	0.957644	MGGKWSKRSRDDWSAVRERMKQADP-AEGVGAVSRDLGKHGAITSSNTAATNADCAWLEAQEEEDVGFPVRPQVPLRPMTYKAAVDLSHFLKEKGGLEGIIHSQRRQDILDLWVYNTQGYFPDWQNYTPGPGIRYPLTFGWCFKLVPVEPEKVEEATEGENNCLLHPINQHGMDDPEKEVLQWRFDSKLAFHHVAREMHPEYYKNS
	0.866262	0.509872	MGGKWSKSSVVGWPAVRDRMKQVEPAADGVGAVSRDLEKHGAITSSNTAATNANCAWLEAYEDEDVGFPVRPQVPLRPMAFKGALELSRFLNEKGGLEGLVYSQRRQDILDLWIYHTQGYFPDWQNYTPGPGTRFPLTFGWCFKLVPLDPEQIEEANKGENNCLLHPMSQHGMDDPEKEVLVWKFDSNLALRHMARELHPEYYKD
	1.01214	0.992224	MGGKWSKLS--GWASVRERMRRAQPAADGVGAASRDLEKHGALTTSNTAANNADCAWLEAQEEEEVGFPVRPQVPLRPMTYKGALDLSHFLKEKGGLEGMIFSQRRKDILDLWIYHTQGYFPDWQNYTPGPGIRYPLTFGWCFKLVPVDPDEVEKANEGENNSLLHPISQHGMDDPEKEVLVWKFDSRLAFHHMAREKHPEYYKDC
	0.947473	0.963545	MGGKLSKRMGGGWPAVRERMRRTEPAADGVGAASRDLEQRGAITSSNTAATNADCTWLEAQEEEEVGFPVRPQVPLRPMTYKAAVDLSHFLKENGGLEGLIHSQRRQDILDLWIYHTQGYFPDWQNYTPGPGVRYPLTFGWCFKLVPVEPEEVEKANEGENNSLLHPMSQHGMDDPEKEVLQWKFDSRLAFHHMAREKHPEYFKDC
	0.995997	0.988143	MGGKWSKHR--GWQAVRERMQRTEPAAERVGAASRDLDKYGAITSSNTAATNADCAWLEAQEGEEVGFPVRPQVPLRPMTFKGALDLAHFLKEKGGLDGLIYSQKRQEILDLWVYHTQGYFPDWQNYTSGPGVRYPLTFGWCFKLVPVEPQQVEEANAGENNSLLHPMSQHGMDDPEREVLMWKFDSTLAFHHKARELHPEYF-NC
	0.966609	1.01754	MGGKWSKRSVTGWPAVRERMRRAEPAAEGVGAASRDLERHGAITSSNTASTNADCAWLEAQEEEEVGFPVRPQVPLRPMTYKGAVDLSHFLKEKGGLEGLIHSQKRQDILDLWVYHTQGYFPDWQNYTPGPGVRYPLTFGWCFKLVPVEPEQVEEANEGENNNLLHPMSLHGMDDTEKEVLMWKFDSRLAFHHMAREKHPEYYKNC
	1.00633	0.993106	MGGKWSKRSTSDWPTVREKIRQTEPAAEGVGAVSRDLEKYGAITSSNTAATNAACAWLEAQEEEEVGFPVRPQVPLRPMTYRAAVDLSHFLRKEGGLEGLIWSQKRQDILDLWVHHTQGYFPDWQNYTPGPGVRYPLTLGWCFKLVPVEPEKVEEANEGENNSLLHPLSQHGMEDPEKEVLMWKFDSRLAFQHVARELHPEYYKDC
	1.01417	1.02085	MGGKWSKRSVGGWSAVRERMRRTEPAADGVGAASRDLEKYGAITSSNTASTNAACAWLEAQEEEEVGFPVRPQVPLRPMTYKGAVDLSHFLKEKGGLEGLIYSQKRQDILDLWVYHTQGYFPDWQNYTPGPGIRYPLTFGWCFKLVPVDPDKVEEANEGENNNLLHPMSLHGMDDTEREVLAWRFDSHLAFRHMARELHPEYYKNC
	1.00443	1.02305	MGGKWSKRNRDDWSSVRERMRQAGSAAAGVGAASQDLAKYGALTSSNTAANNADCAWLEAQEEEEVGFPVRPQVPLRPMTYKAAVDLSHFLKENGGLEGLIHSQRRQDILDLWIYHTQGYFPDWQNYTPGPGIRYPLTFGWCFKLVPVDQDKVEEANEGENNSLLHPLSQHGMDDPEKEVLMWKFDSRLAFHHMAREKHPEYYKDC
	1.01248	0.988092	MGGKWSKRSVAGWTAVRDRMKRAEPAADGVGAVSRDLEKHGAITSSNTAATNADCAWLEAQEDEEVGFPVRPQVPLRPMTYKAALDISHFLKEKGGLEGLIYSQKRQDILDLWIYHTQGYFPDWQNYTPGPGTRYPLTFGWCFKLVPLDPEQVEKANEGENNSLLHPMSQHGMDDPEKEVLVWKFDSRLAFHHIAREKHPEFYKDC
	1.01274	1.0103	MGGKLSKLS--GWATVRERMRRAEPAADGVGAVSRDLEKYGAVTSSNTAATNADCAWLEAQEEEEVGFPVRPQVPLRPMTYKGALDLSHFLKEKGGLEGLVYSQRRVDILNLWIYHTQGYFPDWQSYTPGPGIRYPLTFGWCFKLVPVDPDKVEEANEGENNSLLHPMSLHGMDDPEKEVLVWRFDSRLAFRHMARELHPEYYKDC
	0.970908	1.00434	MGGKWSKSSVVGWPAIRRRMQQAEPAADGVGAVSRDLEKHGAITNSNTATNNADCAWLEAQEEEEVGFPVRPQVPLRPMTYKGALDLSHFLKEKGGLEGLIYSQKRQDILDLWVYHTQGYFPDWQNYTPGPGIRYPLTFGWCFKLAPVETEEVEKANEGENNRLLHPISLHGM-DSEGEVLQWKFDSRLAFHHVARELHPEYYKN
	1.00831	1.03439	MGGKWSKLRA-QWPTVRERMRRAEPAADGVGAVSRDLERHGAITSSNTAATNADCAWLEAQEEEEVGFPVRPQVPLRPMTYKGALDLSHFLKEKGGLEGIIYSQQRQDILDLWVYNTQGYFPDWQNYTPGPGVRYPLTFGWCFKLVPVEPEKIEEANEGENNKLLHPISLHGMDDPEREVLQWKFDSRLAFHHVARELHPEYYKDC
	1.00558	0.773536	MGGKGSK-SLSGWPKIRERIRRTEPAADGVGAASRDLEKHGAITSSNTPATNADCAWLEAQEEEEVGFPVRPQVPLRPMTYKGALDLSHFLKEKGGLEGLIYSQRRQDILDLWIYNTQGYFPDWQNYTPGPGVRYPLTFGWCFKLVPVEQEKVEEANEGENNILLHPMSLHGMDDPEGEVLMWKFDSRLAFHHVAREQHPEYYKDC
	1.01823	0.952157	MGGKWSKSRVVGWPAVRDRMRRTEPAADGVGAVSRDLEKHGAITSSNTAATNADCAWLEAQEDEEVGFPVTPQVPLRPMTYKGALDLSHFLKEKGGLEGMTWSQKRQDILDLWVHHTQGYFPDWQNYTPGPGIRYPLTFGWCFKLVPLEPEEIEEANKGENNSLLHPMSQHGMDDPEKEVLVWKFDSRLAFHHMAREKHPEYYKDC
	0.630788	0.578243	MGGKWSKRKAVEWPTVRERMRRTEPAAGGVGAVSRDLEKYGAITNSNTAATNADCAWLESQEEEEVGSPVRPQVPLRPMTYKAAFDLGFFLKEKGGLEGLIWSQKRQDILDLWVYHTQGFFPDWQNYTPGPGTRYPLTFGWCFKLVPVEPEKIEEANERENNCLLHPISLHGMEDPEKEVLQWKFDSRLARQHMARELYPEYFKN
	0.951186	0.931704	MGGKWSKLS-KGWSTIRERMERADEPADGVGAVSQDLGKHGAITSSNT--NDAACVWLEAQEDEEVGFPVRPQVPLRPMTYKAALDLSHFLREKGGLEGLVHSQKRQDILDLWVYHTQGFFPDWHNYTPGPGIRYPLCFGWCFKLVPVEPEKVEEANKGENNCLLHPMSQHGMDDTEKEVLVWKFDSRLAFHHMAREKHPEYYKDC
	0.993611	0.939759	MGGKWSKRSIIGWPAIRERMRRAEPAAEGVGAVSRDLEKHGAITSSNT--NNAACVWLEAQEEEEVGFPVKPQVPLRPMTYKGAFDLSHFLKKKGGLEGLIYSQQRQDILDLWVYNTQGYFPDWQNYTPGPGVRYPLTFGWCFKLVPVEAEKVEEANEGENISLLHPMSQHGMEDPEKEVLQWKFDSRLAFHHMARELHPEYYKDC
	1.01376	1.01542	MGGKWSKCSGGGWNAVRERMRRTEPAAAGVGAVSRDLERHGAITSTNTAATNADCAWLEAQEEEEVGFPVRPQVPLRPMTYKAAVDLSHFLKEKGGLQGLIYSQKRQDILDLWVYNTQGYFPDWQNYTPGPGTRYPLTFGWCFKLVPVEPDKVEEASAAEDNCLLHPINQHGMDDPEKEVLMWQFDSRLAFHHVAREMHPEYYKDC
	0.996594	0.945035	MGGKWSKSSRVGWPAVRERMRRVEPAAEGVGAVSQDLEKHGAITSSNTAATNADCAWLEAQEDEEVGFPVKPQVPLRPMTYKAAVDLSHFLKEKGGLEGLIWSQKRQDILDLWMYHTQGYFPDWQNYTSGPGTRYPLTFGWCFKLVPLEPEKIEEANEGENNCLLHPMSQHGMDDPEKEVLVWKFDSSLAFHHKARELHPEYFKNC
	1.0212	0.983554	MGGKWSKSSLGGWPTVRERMRRAEPAAQGVGAVSRDLEKHGAVTSSNTAANNADCAWVEAQEEDEVGFPVRPQVPLRPMTYKAALDLSHFLKEKGGLEGLVWSQKRQDILDLWVYNTQGYFPDWQNYTPGPGIRYPLTFGWCFKLVPVDPDKVEEANKGENNCLLHPLSQHGMDDPEKEVLVWKFDSHLAFQHAARELHPEFYKNC
	0.789969	0.491802	MGGKWSKSKAFGWSAVRERMRRAEPAAVGVGAASRDLEKHGAITSSNTAATNADCAWLEAQEEEEVGFPVTPQVPLRPMTYRAAVDLSHFLKEKGGLEGLIHSQKRQDILDLWIYHTQGYFPDWQNYTPGPGVRYPLTFGWCFRLVPVEPEKIEEANEGENNGLLQAMSLHGMDDPEREVLEWRFDSMLAFRHMARELHPEYYKNC
	0.976424	0.853066	MGGKWSKSSIIGWPAVRERMRRTEPAADGVGAASQDLERHGALTSSNTVTNNAACAWLEAQEEKGVGFPVRPQVPLRPMTYKGAVDLSHFLKEKGGLEGLIYSQKRQDILDMWVYHTQGYFPDWQNYTPGPGIRFPLTFGWCFKLVPVEPD------EGENNSLLHPVSLHGMEDPEGEVLQWKFDSRLAFHHMARELHPEYFENC
	1.01129	0.921932	MGGKWSKSSVIGWPAVRERMRRAEPAADGVGAVSRDLAQRGAITSSNT--NNAACAWLEAQEDEDVGFPVKPQVPLRPMTYKAAVDLSHFLKEKGGLEGLVHSQRRQDILDLWVYHTQGYFPDWQNYTPGPGIRYPLTFGWCYKLVPVDPDKVEKANEGENNRLLHPISQHGMDDPEREVLEWRFDSRLAFHHVAREKHPEYYKDC
	0.983999	1.00597	MGGKWSKRRREEWATVRERMEQTEPAADGVGAASRDLEKHGAITSSSTTANNAACAWLEAQEEEEVGFPVRPQVPLRPMTYKAAIDLSHFLKEKGGLDRLIHSQKRQDILDLWVYNTQGYFPDWQNYTPGPGTRYPLTFGWCFKLVPVEPEKIEEANKGENNCLLHPMSQHGMDDPEREVLEWRFDSRLAFHHVARELHPEYYKNC
	0.860383	0.52949	MGGKWSKSSVIGWPAVRKRMKKAEPAADGVGPASRDLEKHGALTSSNTAANNAACAWLEAQEEEEVGFPVRPQVPVRPMTYKGALDLSHFLREKGGLEGLIYSQQRQDILDLWVYNTQGYFPDWQNYTPGPGIRYPLTFGWCFKLVPVDKEQVEEANERETNSLLHPVSLHGMEDPEKEVLQWKFDSRLAFHHMAREPHPEYYKN
	0.951459	0.951153	MGGKCSKRSIVGWPAIRERMRRAEPAAAGVGAASRDLERHGALTTSNTASNNADCAWLEAQEEEEVGFPVRPQVPLRPMTYKAALDLSHFLKEKGGLEGLVYSQQRQDILDLWVYNTQGYFPDWQNYTPGPGVRYPLTFGWCFKLVPVEPDQVEEATARESTTLLHPISLHGM-DTEGEVLMWKFDSRLAFHHMAREQHPEYYKDC
	0.987316	0.950076	MGGKWSKRSVVGWPAVRERMRRTEPAAEGVGAVSRDLEKHGAITSSNTSATNDDCAWLEAQEEEDVGFPVRPQVPLRPMTYKGALDLSHFLKEKGGLEGMIWSQKRQDILDLWVYHTQGYFPDWQNYTPGPGIRYPLTFGWCFKLVPVDPDKVEEATAGENTNLLHPISQHGMDDPEKEVLMWKFDSHLAFRHMARELHPEYYKDC
	0.99845	0.953228	MGGKWSKRSGGGWNTVRERMRRTEPAATGVGAASRDLERHGAITSTNTAATNANCAWLEAQEEEEVGFPVRPQVPLRPMTYKGALDLSHFLKEKGGLEGLIYSQQRQDILDLWVYNTQGYFPDWQNYTPGPGTRFPLTFGWCFKLVPVEPDKVEEASVAENNCLLHPINQHGMDDPEKEVLMWKFDSRLAFHHMARELHPEYYKDC
	0.941328	0.927271	MGGKWSKSSMVGWPAVRERMRRAEPAAEGVGAVSRDLEKHGAITSSNTAATNADCAWLEAQEEEEVGFPVRPQVPLRPMTPRAAIDLSHFLKEKGGLEGLIWSQQRQDILDLWVYHTQGYFPDWQNYTPGPGTRFPLTFGWCFKLEPLEPEKIEEANEGENNCLLHPMSQHGMDDPEKDVLVWKFDSSLAFHHKAREMHPEYFKNC
	0.93414	0.793165	MGGKWSKSSVVGWPAVRERMRRAEPAAEGVGAVSRDLEKHGAITSSNTAATNADCAWLEAQEEEEVGFPVRPQVPLRPMTYRAAVDLSHFLRSKGGLEGLIYSQQRRDILDLWVYNTQGYFPDWQNYTPGPGTRYPLTFGWCFKLVPVEPEKVEEANEGENNTLLHPMSLHGMDDPEGEVLMWKFDSRLAFQHMAREMHPEYYKNC
	1.00826	0.99048	MGGKWSKRSVVGWPAVRERMRRTEPAAEGVGAVSRDLEKHGAITSSNTAATNADCAWLEAQEEEEVGFPVRPQVPLRPMTHQAAWDLSHFLKEKGGLEGLIYSQKRQDILDLWVYHTQGYFPDWQNYTPGPGVRYPLTFGWCFKLVPVESEKVEEANEGENNCLLHPVSLHGMEDPEGEVLQWKFDSSLAFHHRARELHPEYFKNC
	1.00422	0.963931	MGGKWSKRS--GWDAVRKRMERAEPAAEGVGAVSRDLEKYGAITSSN--VNSAACAWLEAQEEEEVGFPVRPQVPLRPMTYKGALDLSHFLKEKGGLEGLIHSQRRQDILDLWIYNTQGYFPDWQNYTPGPGTRFPLTFGWCFKLVPVEPEQVEKANEGENNSLLHPMSLHGMDDKEGEVLMWKFDSRLAFHHMARELHPEYYKDC
	0.970083	0.956303	MGGKWSKSSVVGWPTIRERMRRTEPAADGVGAVSRDLERRGAITNSNTATNNADCAWLEAQEEEEVGFPVKPQVPLRPMTYKGALDLSHFLKEKGGLEGLIHSQKRQDILDLWVYHTQGYFPDWQNYTPGPGIRYPLTFGWCFKLVPVEPEEVEKANEGENSNLLHPISLHGMDDPEKEVLQWKFDSRLAFHHMAREMHPEYYKNC
	1.01981	0.989058	MGGKWSKRKATEWPTVRERMRQAEPAAEGVGAVSRDLEKHGAITSSNTPANNAACAWLEAQEDEEVGFPVKPQVPLRPMTYKGAFDLSHFLREKGGLEGLIHSQKRQEILDLWVYHTQGYFPDWQNYTPGPGIRYPLTFGWCFKLVPVDPEKIEEDTVGENNCLLHPMNQHGMDDPEREVLQWKFDSRLAFHHMARELHPEYYKDC
	1.02122	0.979423	MGGKWSKSSIVGWPAIRERMRRAEPAAAGVGAVSRDLEKHGAITSSNTAATNADCAWLEAQEEEEVGFPVRPQVPLRPMTYKGAVDLSHFLKEKGGLEGLIHSQRRQDILDLWIYHTQGYFPDWQNYTPGPGIRYPLTFGWCFKLVPVEPEQVEEANEGENNSLLHPMSLHGMEDPEKEVLQWKFDSSLAFHHKARELHPQFYKDC
	0.990056	0.966947	MGGKCAKLS--GWSAVRERMRRTEPAAVGVGAVSRDLERHGAITSSNTAATNDDCAWLEAQEDEEVGFPVRPQVPLRPMTYKGALDLSHFLKEKGGLEGLIYSQKRQDILDLWVHHTQGYFPDWQNYTPGPGIRYPLTFGWCFKLVPVEQEKVEEANAGENNCLLHPMSQHGMDDPEKEVLMWKFDSRLAFHHVAREKHPEYYKDC
	0.941328	0.88381	MGGKWSKSSVIGWPAIRERIRRAEPAADGVGAVSRDLEKHGAITSRNTAANNADCAWLEAQEEEEVGFPVKPQVPLRPMTYKAAVDMSHFIKEKGGLEGLIYSQKRQDILDLWMYHTQGYFPDWQNYTPGPGIRYPLTFGWCFKLVPLEPEQVEEANEGENNSLLHPMSLHGMDDPEKEVLVWKFDSRLAFHHVAREMHPEFYKDC
	1.02482	0.872453	MGGKWSKRGEGGWPAVKERMRRAEPAADGVGAASRDLEKYGAITSSNTAATNADCAWLEAQEEEEVGFPVRPQVPLRPMTYKGALDLSHFLREKGGLEGLVHSQKRQDILDLWVYNTQGYFPDWQNYTPGPGIRYPLTFGWCFKLVPVDPEKVEEATEGENNCLLHPINLHGMDDPEKEVLQWKFDSKLAFHHMARELHPEYFKD
	1.00299	0.991176	MGGKWSKSSLVGWPAVRDRMRRAEPAAVGVGAASRDLEKHGAITSSNTAATNADCAWLEAQEEEEVGFPVRPQVPLRPMTYKGALDLSHFLKEKGGLEGLIYSQKRQDILDLWVYHTQGYFPDWQNYTPGPGIRYPLTFGWCFKLVPLEQEQVEEVNTGENNCLLHPISQHGMDDPEKEVLMWKFDSRLAFHHMAREKHPEYYKDC
	0.960393	0.797968	MGGKWSKSSLVGWPNIRERMRRAEPAADGVGAASRDLEKHGAITSSNTAATNADCAWLEAQEEEEVGFPVRPQVPLRPMTFKGALDLSHFLKEKGGLEGLIYSQKRQDILDLWVYHTQGYFPDWQNYTPGPGTRFPLTFGWCFKLVPVEQEKVEEANEGENNHLLHPMSLHGMDDPQGEVLQWKFDSRLAFHHVARELHPEYYKNC
	0.997991	0.911292	MGSKWSKSSVIGWPKVRERMKRAEPAAEGVGAVSRDLEKHGAITSSNTAATNAACAWVEAQEEEEVGFPVRPQVPLRPMTYKAAVDLSHFLKENGGLEGLVYSQQRQDILDLWIYNTQGYFPDWQCYTPGPGIRYPLTFGWCFKLVPLEPEKIEEANAGENNSLLHPMSQHGMDDPEREVLVWKFDSKLAFHHMARELHPEYYKDC
	0.995004	0.77016	MGGKCSKSKLGGWPRVRERMQRAKPAAEGVGAVSRDLEKHGAITSNNI--NSAACAWVEAQDGEEVGFPVRPQVPLRPMTFKAAVDLSHFLKEKGGLEGLVYSQQRQDILDLWVYNTQGYFPDWQNYTPGPGTRFPLTFGWCFKLVPVEPDKVEEANEGENNSLLHPMSQHGMDDPEKEVLVWKFDSRLAFHHIARELHPEYYKN
	1.0273	0.872859	MGGKWSKSSVVGWPAVRERMKKAEPAADGVGAVSRDLEKHGAITSSNTAATNATCAWLEAQEDEDVGFPVKPQVPLRPMTYKGALDLSHFLKEKGGLEGLPWSQKRQDILDLWVYHTQGYFPDWQNYTPGPGTRFPLTFGWCFKLVPLEPEEIEEANKGENNSLLHPISQHGMDDPEKEVLVWKFDSKLAFHHVARERHPEYYKDC
WB fail	0.21951	0	MGGKWSKFS--GWPAVRERMRRAEPAADGVGAASRDLERHGAITSSNTAATNADSAWLEAQEEEEVGFPVRPQVPVRPMTYKAALDLSHFLKEKGGLEGIIYSQQRQDILDLWVYNTQGYFPDWQNYTPGPGIRYPLTFGWCFKLVPVEPEEIEEANKGENNCLLHPMSQQGMDDPEREVLKWKFGSLLAFRHVAREKHPEYYKDC
	0.995159	0.947925	MGGKWSKSKIFGWSTVRERMRRAEPAADGVGAASRDLEKHGALTNSNTPATNADCAWLEAQEDEEVGFPVKPQVPLRPMTYKAAVDLSHFLKEEGGLEGLIYSQRRQEILDLWIYHTQGYFPDWQNYTPGPGTRFPLTFGWCFKLVPVEPETVEETTAGENNCLLHPMNQHGMDDPEREVLQWRFDSKLAFHHVARELHPEYYKNC
	0.982849	0.994369	MGGKWSKSSVIGWPAVRERMRRAEPAAVGVGAASRDLEKYGAITSSNTAATNADCAWLEAQEEEEVGFPVRPQVPLRPMTYKGALDLSHFLKEKGGLEGLIYSQKRQDILDLWVYHTQGYFPDWQNYTPGPGTRYPLTFGWCFKLVPVDPDKVEEATEGEKNSLLHPMNLHGMDDPEREVLVWKFDSTLAFHHVAREKHPEFYKNC
	1.02004	0.8973	MGGKWSK--MRGWANVRERMRRAEPAADGVGAASRDLERYGAITNRNTAATNADCAWLEAQEGEEVGFPVRPQVPLRPMTYKGALDLSHFLKEKGGLEGMIYSQQRKDILDLWVYNTQGYFPDWQNYTPGPGIRYPITFGWCFKLVPVEPDKVEEANKKENNRLLHPMSLHGMDDPEREVLMWQFDSRLAFHHVAREIHPEYYKDC
	0.964148	0.943775	MGGKWSKSSVVGWPAIRERIRRTEPAADGVGAVSRDLERHGAITSSNTPANNAACAWLEAQEEEEVGFPVRPQVPLRPMTYKAAVDLSHFLKEEGGLEGLIHSQRRQEILDLWVYHTQGFFPDWDNYTPGPGIRYPLTFGWCFKLVPVDQEEVEAANEGENNKLLHPISLHGMDDPEKEVLRWKFDSRLAFRHVARDLHPEYYKN
	0.897292	0.728059	MGGKWSKRSVVGWPAVRERMKRAEPAAEGVGAVSRDLEKHGAITSSNTAATNADCAWLEAQEDEEVGFPVRPQVPLRPMTYKGAVDLSHFLKEQGGLEGLIYSQRRQDILDLWVYHTQGYFPDWQNYTPGPGTRYPLTFGWCFKLVPVEPEEVEENNKGENNCLLHPMSQHGMDDPEREVLMWKFDSRLAFHHMARELHPEYYKN
	1.01986	0.911371	MGGKWSK-RMSGWETIRERMRRAEPAAEGVGAVSRDLERHGAITSSNTASTNPDCAWVEAQEEEEVGFPVRPQVPLRPMTFKGAVDLSHFLKEKGGLEGLIYSQKRQDILDLWVYNTQGYFPDWQNYTQGPGVRYPLTFGWCFKLVPVEKEQVEAASERENSSLLHPISLHGMDDPEGEVLMWKFDSRLAFHHVAREMHPEYFKDR
	1.00057	1.00106	MGGKWSK-SLSGWPKIRERMRRAEPAAAGVGAASRDLEKHGAITSSNTAATNADCAWLEAQEEEEVGFPVRPQVPLRPMTYKGAVDLSHFLKEKGGLEGLIYSQKRQDILDLWIYHTQGYFPDWQNYTPGPGTRYPLTFGWCFKLVPVEQEKVEEANEGENNSLLHPMSLHGMDDPEGEVLQWKFDSRLAFHHVARELHPEYYKNC
	1.00578	1.01085	MGGKWSKSSMVGWPAVRDRMKRTEPAADGVGAVSRDLEKHGAVTSSNTAATNADCAWLEAQEEEEVGFPVKPQVPLRPMTYKGAVDLSHFLKEKGGLEGLVYSQKRQDILDLWVYHTQGYFPDWQNYTPGPGTRFPLTFGWCFKLVPLDPEQVEKANEGENNCLLHPMSQHGMDDPEREVLVWKFDSSLAFHHMAREKHPEYYKDC
	0.971429	0.524374	MGGKWSKSSVIGWPAVRERMRRAEPAADGVGAVSRDLEKHGAITSSNTAANNAACAWLEAQEEEEVGFPATPQVPLRPMTYKAAVDLSHFLKEKGGLEGLIHSQRRQDILDLWIYHTQGYFPDWQNYTPGPGVRYPLTFGWCYKLVPVEPDKVEEANKGENTSLLHPVSLHGMDDPEREVLEWRFDSRLAFHHVARELHPEYFKNC
Consensus Ba	N/A	N/A	MGGKWSKSSVVGWPAVRERMRRAEPAADGVGAVSRDLEKHGAITSSNTAATNADCAWLEAQEEEEVGFPVRPQVPLRPMTYKGALDLSHFLKEKGGLEGLIYSQKRQDILDLWVYHTQGYFPDWQNYTPGPGIRYPLTFGWCFKLVPVEPEKVEEANEGENNSLLHPMSQHGMDDPEKEVLMWKFDSRLAFHHMARELHPEYYKDC
a. The consensus sequence of subtype B patient derived Nef clones, excluding those poorly functional clones for which expression could not be confirmed by Western blot (indicated with 'WB fail')

## Sheet: subtype C
Supplementary Table 1, part C. Subtype C Nef function and HXB2-aligned amino acid sequence
Specimen comment	CD4	HLA	HXB2-aligned AA sequence
	1.00804	0.848135	MGSKWSKCSPVGWPAVRERIRRPGSAAEGVGAASQDLDKYGALTSNNTPGNNADCAWLEAQEQEEVGFPVKPQVPLRPMTYKEAVDLSFFLKEKGGLEGLVYSRKRQEILDLWVYHTQGLFPDWQNYTPGPGVRYPLTFGWCFKLVPVDPKEVEEANEGENNCLLHPMSLHGMEDEDGEVLKWKFDSHLARRHMARELHPEYYKDC
	0.996141	0.67057	MGGKWSKSSLVGWPTVRERIRQADPAAEGVGAASRDLDRHGALTSSNTPSTNAACAWLEAQEEEEVGFPVRPQVPLRPMTYKAAFDLSFFLKEKGGLDGLIYSKQRQDILDLWVYNTQGFFPDWQNYTPGPGVRYPLTFGWCYKLVPVDPKEVEEANEGENNCLMHPMSQHGMEDEHGEVLMWKFDSQLARRHLARELHPEHYKD
	0.999614	0.940084	MGGKWSKRSLGGWPAVRERMTRAKPAAEGVGAASQDLDKYGALTSSNTAATNADCAWLEAQEEEEVGFPVRPQVPLRPMTYKAAFDLSFFLKEKGGLEGLIYSKKRQEILDLWVYHTQGFFPDWQNYTPGPGVRYPLTFGWCFKLVPVDPREVEEANEGENNCLLHPMSQQGMEDEDREVLRWKFDSQLARRHLAREQHPEYYKDC
	0.93996	0.400562	MGGKWSKSSIVGWPAVRERMKKTEPAAEGVGTASQDLDKHGALTTSNTAHNNADCAWLEAQEEGEVGFPVRPQVPLRPMTYKAAFDLSFFLKEKGGLDGLTYSKKRQDILDLWVYHTQGFFPDWQCYTEGPGARYPLTFGWCYKLVPVDPGEVEEANKGENNCLLHPMSLHGIEDAHREVLQWKFDSSLARKHIARELHPEYYRDC
WB fail	0.122141	0.094879	MGNKWSKS----WPAVRERIQRTEPAAEGVGAASRDLDKYGALTTSNTAQNNPDCAWLEAQEEEEVGFPVRPQVPLRPMTFKGAFDLSFFLKEKGGLDGLIYSKKRQDILDLWVHHTQGYFPDWRNYTPGPGVRYPLTFGWCFKLVPVDPREVEEANKGENRCLLHPMSLHGMEDDHGEVLKWQFDSSLARRHLARELHPEFYKDC
	0.889919	0.303969	MGGKWSKSSIVGWPEIRERLRRAQPAAEGVGAASQDLGKYGAFTSSNLGPNNAAGAWLEAQEEEEVGFPVRPQVPCRPMTFKAAFDLGFFLKEKGGLDGLIYSKKRQEILDLWVYHTQGFFPDWQNYTLGPGTRYPLTFGWPYKLVPVDPGEVEEENKGENNCLLHPMSQHGMEDEDREVLKWQFDSSLARRHLARELHPEWYKDC
	0.980602	0.92699	MGSKWSKS----WPAVRERMRRTEPAAEGVGAASQDLDKYGALTTSNTPHNNADCAWLQTQEEEDVGFPVRPQVPLRPMTYKGAFDLGFFLKEKGGLDGLIYSRKRQEILDLWVYNTQGYFPDWQNYTPGPGVRYPLTFGWCFKLVPVDPNEVEEANKGDNNCLLHPMSQHGIEDAEGEVLMWKFDSSLARRHIAREKHPEWYKDC
WB fail	0.0232179	0	MGNKWSKS----WPAVRERIRRTQPTAERVGAASQDLDKHGALTTSNTANNNTACAWLQAQEEEEVGFPVRPQVPLRPMTYKGAFDLSFFLKEKGGLEGLIYSKKRQEILDLWVYNTQGYFPDWRNYTPGPGVRLPLTFGWCFKLVPVDPKEVEEASEGENNCLLHPVNQHGMEDEHREVLKWKFDSSLARRHLARELHPEYYKNC
	0.836874	0.82457	MGSKWSKSSIVGWPEVRERIRRAEPAAEGVGAASQDLDKYGALTSSNTPHNNADCAWLEAQEEEGVGFPVRPQVPLRPMTYKAAFDLSFFLKEKGGLDGLVYSKKRQDILDLWVYHTQGFFPDWQNYTPGPGVRYPLTFGWCFKLVPVDPREVEGDNKGENNCLLHPASLHGIEDEEREVLKWQFDSSLARKHLAREKHPEYYKDC
	0.9591	0.798793	MGGKWSKSSKTEWPAVREKMRQTEPAAEGVGAASRDLDKHGALTTSNTAHNNADCAWLQAQEEEEVGFPVRPQVPLRPMTYKAALDLSFFLKEKGGLDGLVHSKRRQDILDLWVYNAQGFFPDWQNYTPGPGVRYPLTFGWCFKLVPVDPSEVEEANKGEDNCLLHPMSQHGMDDAHGEVLKWKFDSSLARKHLAREKHPEFYKDC
	0.993005	0.777679	MGSKWSKSSIVGWPAVRERIRRAEPAAEGVGAASQDLAKHGALTSSNTAHNNADCAWLQAQEEEEVGFPVRPQVPLRPMTYKAASDLSFFLKEKGGLEGLIYSKRRQDILDLWVYNTQGFFPDWQNYTPGPGVRYPLTFGWCFKLVPVDPSEVEKANEGENNCLLHPISQHGLEDPEREVLKWVFDSSLARRHLARELHPEYYKDC
	0.961761	0.835059	MGGKWSKSSVVGWPEVRERIRRTEPAAEGVGAASRDLDKHGALTSNNTPTNNADCAWLQAQEEDEVGFPVRPQVPLRPMTYKAAFDLSFFLKEKGGLDGLIYSKKRQEILDLWVYNTQGFFPDWQNYTPGPGVRLPLTFGWCYKLVPVDPREVEEANEGEDNCLLHPMSQQGIEDEDREVLKWKFDSSLARRHLAREKHPEYYKDC
	1.01684	0.866117	MGSKWSKSSIVGWPAVRERIRRAEAAAEGVGAASQDLDKYGALTTSNTAHNNADCARLQAQEEEEVGFPVRPQVPLRPMTYKGAFDLSFFLKEKGGLEGLIWSPKRQEILDLWVYHTQGYFPDWQNYTPGPGVRYPLTFGWCFKLVPVDPKEVEEANEGENNCLLHPMAQHGMEDEDREVLRWKFDSSLARRHMAREKHPEFYKDC
	0.398335	0.156956	MGGKWSKSSIVGWPDVRERIRRTAPAAEGVGAASQDLDKYGALTSSNTAHNNADCAWLQAQEEEEVGFPVRPQVPLRPMTYKAAFDLSFFLKEKGGLEGLVWSKKRQDILDLWVYHIQGFFPDWQNYTPGPGVRCPLTFGWCFKLVPVDPREVEEANKGENNCLLHPLSQHGMEDEDREVLRWEFDSNLARRHLAREKHPEYYKDC
	0.999348	0.783671	MGGKWSKSSIVGWPAVRERIRRTQPAAEGVGAASQDLDKYGALTSSNTGHNNADCAWLQAQEEDEVGFPVRPQVPLRPMTYKGAFDLSFFLKEKGGLEGLIYSKKRQEILDLWVYNTQGFFPDWQNYTPGPGVRYPLCFGWCFKLVPVDPKEVEEANKGENNCLLHPMCQHGMEDEEREVLKWQFDSSLARRHLAREIHPEYYKDC
	0.232959	0	MGSKWSKSSIVGWPAVRERIRRTRPAAEGVGAASRDLDKYGALTTSNTAHNNADCAWLQAQEEEEVGFPVRPQVPLRPMTYKGAFDLSFFLKEKGGLDGLIYSKKRQDILDLWVHNTQGFFPDWQNYTPGPGVRYPLTFGWCYELVPVDPREVEEANKGEDNCLLHPMSQHGMEDADREVLQWKFDSSLARRHLARELHPEYYKDC
	1.00822	0.517781	MGGKWSKSSIVGWPAVRERIRQTEPAAEGVGAASQDLDKYGALTSSNTVANNAACAWLEAQEEEEVGFPVRPQVPVRPMTYKAAFDLSFFLKEKGGLEGLIYSKKRQEILDLWVYNTQGFFPDWQNYTPGPGTRFPLTFGWCFKLVPVDPREVEEENEGENNSLLHPMSLHGMEDEHREVLKWKFDSQLGRRHMARELYPEYYKDC
	0.106048	0.0477585	MGGKWSKSSIVGWSAVRERLRRTEPAAEGVGAASQDLDKYGALTSSNTSETNAACAWLQAQEEEEVGFPVRPQVPLRPMTYKGAFDLSFFLKEKGELEGLIYSKRRQDILDLWVYNTQGYFPDWQDYTPGPGVRYPLRFGWCFKLVPVDPREVEEANKGENNCLLHPMSQHGAEDEEREVLKWQFDSSLARRHMARELHPEYYKDC
	0.960106	0.841938	MGGKWSKRSIVGWPAVRDRMRRAAPAAEGVGAASRDLDKHGALTTSNTAHNNADCAWLQAQEEEEVGFPVRPQVPLRPMTYKSAFDLGFFLKEKGGLDGLIYSRRRQEILDLWVYHTQGFFPDWQNYTPGPGVRYPLTFGWCYKLVPVDPKEVEEANEGDNNCLLHPISQHGMEDPEGEVLKWQFDSSLARRHVARELHPEYYKDC
	0.904206	0.258556	MGGKWSKSSIVGWPAVREGIRRTEPAAEGVGAASQDLDKYGALTTSNTAHNNADCAWLQAQEEEEVGFPVRPQVPLRPMTYKGAVDLSFFLKGKGGLEGLIHSKRRQDILDLWVYHTQGYFPDWHNYTPGPGVRYPLTFGWCFKLVPVDPEEVEEANKGEDNCLLHPMSQHGIEDADREVLQWKFDSSLARRHVARELHPEYYKDY
	1.00581	0.766379	MGGKWSKRSMSGWSAVGERIRNTEPAAEGVGAASQDLDKHGALTSSNTAATNEACARLEAQEEEEVGFPVRPQVPLRPMTYKGAFDLSFFLKEKGGLDGLIYSKKRQDILDLWVYNTQGFFPDWHNYTPGPGVRYPLTFGWCFKLVPVDPEEVEEANKGENNCLLHPICQHGMDDEDREVLKWKFDSSLARRHLARELHPEYYKNC
	1.01497	0.74931	MGGKWSKSSMVGWPAVRDRLRRAEPAAEGVGAASQDLDKYGALTSSNTPTTNAACAWLEAQEEEEVGFPVRPQVPLRPMTYKGAVDLSFFLKEKGGLEGLIYSQKRKEILDLWVYNTQGYFPDWQNYTPGPGVRYPLTLGWCFKLVPVDPKEVEEANEGENNCLLHPMSQHGMDDDNREVLRWKFDSHLARRHMARELHPEWYKDC
	0.914204	0.853401	MGGKWSKSSIIGWPAVRERIRRTEPAAEGVGAASRDLDKYGALTSSNTAHNNADCAWLQAQEEEEVGFPVRPQVPTRPMTYKAAFDLSFFLKEKGGLEGLIHSQKRQEILDLWVYHTQGYFPDWQNYTPGPGVRYPLTFGWCFKLVPVDPREVEEANQGEDNCLLHPISQHGMEDAEREVLKWEFDSSLARRHLARELHPEYYKDC
	1.01507	0.92327	MGGKWSK-LARGWPAVRERIRRTEPAAEGVGAASRDLDRHGALTSSNTAQNNADCAWLQAQEEDEVGFPVRPQVPLRPMTYKGAFDLSFFLKEKGGLEGLIYSKKRQEILDLWVYHTQGYFPDWQNYTPGPGTRFPLTFGWCFKLVPVDPREVEEANTGEDNCLLHPMSQHGMEDEDREVLKWEFDSSLARRHMARELHPEYYKD
	1.02888	0.889682	MGGKWSKSSIVGWPDVRERLRRTEPAAEGVGAASQDLDKHGALTISNTVHNNADCAWLQAQEEGEVGFPVRPQVPLRPMTYKAAFDLSFFLKEKGGLDGLIYSKKRQEILDLWVYHTQGFFPDWQNYTPGPGVRYPLTFGWCYKLVPVDSSEVEEANKGENNCLLHPMSQHGIEDEEREVLKWEFDSSLARRHLARELHPEWYKDC
	1.03594	0.916016	MGGKWSKSSIVGWPEIRERIRRTEPAAEGVGPASQDLDKYGALTSSNTTHNNADCAWLQAQEEEEVGFPVRPQVPLRPMTYKAAVDLSFFLKEKGGLEGLIYSKKRQEILDLWVYHTQGFFPDWQNYTPGPGVRYPLTFGWCFKLVPVDPREVEEANEGENNCLLHPMSQHGIEDEEREVLRWKFDSSLARRHLARELHPEYYKDC
	1.01634	0.704239	MGGKWSKSSIVGWPAVRERIRRTEPAAEGVGAASQDLDKYGALTTSNTAHNNADCAWLQAQEEEEVGFPVRPQVPVRPMTYKAAFDLSFFLKEKGGLEGLIWSKKRQEIIDLWVYNTQGFFPDWQNYTPGPGVRLPLTFGWCFKLVPVDPREVEEANQGENSYLLHPMSQHGMEDEEREVLKWKFDSSLAHRHLAREKHPEFYKDC
WB fail	0.139401	0.0859342	MGGKWSKSSIVGWPNVRERMRRSEPAAEGVGAASQDLDKYGALTTSNTAHNNADCAWLQAQEEEEVGFPVTPQVPLRPMTYKAAVDLSFFLKEKGGLEGLIYSKKGQDILDLWVYHTQGSFPDWQNYTPGPGVRYPLTFGWCFKLVPVDPSEVEEAIKGENHCLLHPMSQHGIEDEEREVLKWQFDSSLARRHLARERHPEYYKDC
	0.994515	1.02633	MGSKLSKSRIVGWPSVRERMRRTEPAAEGVGAASQDLARHGALTTSNTAHNNAACAWLQAQEEEEVGFPVRPQVPLRPMTYKGAFDLSFFLKEKGGLDGLIWSKKRQEILDLWVYNTQGYFPDWQNYTPGPGVRYPLTFGWCFKLVPVDPREVEEANKGENNCLLHPLSQHGMEDEEGEVLKWEFDSSLARRHLAREKHPEYYKDC
	0.99486	0.965791	MGAKCSKINKAQWPAVRERIRRAEPAAEGVGAASQDLDKHGALTSSNTVHNNADCAWLQAQEEEEVGFPVRPQVPLRPMTYKGAFDLSFFLKEKGGLDGLIYSKKRQEILDLWVYHTQGFFPDWQNYTPGPGTRLPLTFGWCFKLVPVDPNEVEEANKGENNCLLHPMSQHGMEDEDREVLKWKFDSSLARRHLARELHPEFYKDC
	0.9916	0.649172	MGGKCSK--LAGWSAVRERIRQTEPAAEGVGAASRDLDKHGALTTSNTAHNNADCAWLQAQEEDEVGFPVRPQVPLRPMTYKAAFDLSFFLKEKGGLEGLIWSKKRQEILDLWVYHTQGYFPDWHNYTPGPGVRYPLTFGWCYKLVPVDPEEVEEDNKGENNCLLHPMSLHGIEDEEREVLKWKFDSSLARRHLAREKHPEFYKDC
	0.747267	0.786993	MGSKWSKSSIVGWPAVRERIRQTPTAAEGVGAASQDLDKYGALTSSNTAHDNADCAWLQAREEEEVGFPVRPQVPLRPMTFKGAFDLSFFLKEKGGLEGLIYSKRRQEILDLWVYHTQGYFPDWQNYTPGPGVRFPLTFGWCFKLVPVDPSEIEEANKEENNCLLHPMSQHGIEDEEREVLKWVFDSSLARRHVAREKHPEYYKDC
	1.02873	0.562212	MGGKWSKSSMGGWPNIRERIRRTEPAAEGVGAASQDLDKRGAFTTSNTAQNNADCAWLQAQEEDEVGFPVRPQVPLRPMTYKAAFDLSFFLKEKGGLEGLIWSKKRQDVLDLWVYNTQGFFPDWQNYTSGPGVRYPLTFGWCFKLVPVDPREVEEANEGEDNCLLHPMSQHGMEDAEREVLKWVFDSSLARRHVARELHPEYYKDC
	0.778704	0.794726	MGSKLSKRSIVGWPEVRERLRRTQPAAEGVGAASQDLARHGALTSSNSGPSNAACAWLEAQEDEEVGFPVRPQVPLRPMTYKAAFDLGFFLKEKGGLDGLIYSKKRQEILDLWVYHTQGFFPDWQNYTPGPGVRYPLTFGWCYKLVPVGPSEVEEANKEENNCLLHPMSQHGADDEDREVLRWQFDSSLARRHMARELHPEYYKDC
WB fail	0.191556	0	MGGKWSKSSIVGWPEIRERIRRTKPAAEGVGAASQDLDKYGALTSSNIGNNNAASAWLEAQEEEEVGFPVKPQVPLRPMTYKGAFDLGFFLKEKGGLDGLIYSRKRQEILDLWVYHTQGFFPDWHNYTPGPGVRYPLTFGWPYKLVPVDPKEVEEDNNGENSCLLHPVNQHGMDDEDREVLMWKFDSSPARRYMARELHPEYYKDC
	0.861227	0.596063	MGGKWSKSSIVGWPEIRERIRRAGPAAEGVGAASRDLDKHGALTTSNTAHNNAGCAWLQAQEEDEVGFPVRPQVPLRPMTYKAAFDLSFFLKEKGGLEGLIYSKKRQEILDLWVYHTQGFFPDWQNYTPGPGVRYPLTFGWCFKLVPVDPSVVEEANEGEDNCLLHPMSQHGMEDEDREVLMWKFDSSLARRHLARGRHPELYKDC
	1.00074	0.648049	MGGKWSKSSVVGWPAVRERIRRASPAAEGVGAASKDLDKYGALTTSNTVSNNAACAWLEAQEEEEVGFPVRPQVPTRPMTYKAAFDLSFFLKEKGGLEGLIYSKKRQDILDLWVYNTQGFFPDWQNYTPGPGVRYPLTFGWCYKLVPVDPQEVEEANEGENNCLLHPISQHGMEDEDREVLKWKFDIQLARRHMARELHPEYYKDC
	1.01275	0.912542	MGGKWSKSSIIGWPEVRERLRRARTAAEGVGAASQDLDKHGALTTSNTASNNADCAFLEAQEEEEVGFPVRPQVPLRPMTYKAAFDLSFFLKEKGGLDGLIYSKKRHEILDLWVYNTQGFFPDWQNYTPGPGVRYPLTFGWCYKLVPVDPREVEEANEGENNCLLHPMSQHGMEDDDREVLRWQFDSLLARRHTARELHPEFYKDC
	1.02608	0.738873	MGSKWSKSSIVGWPDIRERIRRTEPAAEGVGAASQDLDKYGALTSSNTAHNNAECAWLQAQEEEEVGFPVRPQVPLRPMTYKAAVDLSFFLKEKGGLEGLIYSKRRQDILDLWVYNTQGYFPDWQNYTPGPGVRYPLTFGWCFKLVPVDPREVEEANTGENNCLLHPMSLHGIEDEEREVLKWQFDSSLARRHMARELHPEYYKDC
WB fail	0.131552	0.137452	MGGKWSKSSIVGWPAVRERIINTDPAAEGVGAASQDLDKHGALTINNTASNNADCAWLEAQEEEEVGFPVRPQVPLRPMTYKGAFDLGFFLKEKGGLDGLIYPKKRKDILDLWVYHTQGFFPDWQNYTSGPGVRYPLTFGWCFKLVPVDPKEVEEATNGEDNCLLHPLSQHGMEDEDREVLRWKFDSNLARRHVARELHPEYYKDC
	1.03399	0.851203	MGGKWSKSSIVGWPAIRERIRRAEAAAEGVGTASQDLEKHGALTTSNTAQNNTACAWLQAQEEEEVGFPVRPQVPLRPMTYKAALDLSFFLKEKGGLEGLVWSRKRQEILDLWVYHTQGYFPDWQNYTPGPGVRYPLTFGWCFKLVPVDPREVEEANEGENNCLLHPMSQHGMEDEEREVLKWKFDSGLARRHLAREKHPEFYKDC
	1.03218	0.837489	MGGKWSKSSIVGWPAIRERIRRTEPAAEGVGAASQDLDKHGALTISNTPQNNAACAWLQAQEEEEVGFPVRPQVPLRPMTFKAAFDLSFYLKEKGGLEGLIWSKKRQEILDLWVYNTQGFFPDWQNYTPGPGVRLPLTFGWCFKLVPVDPREVEEENKGENNSLLHPMSLHGMEDEHREVLKWVFDSSLARRHLAREKHPEYYKDC
WB fail	0.140293	0.197115	MGNKWSKSSIVGWPTVRERIRKTEPAAEGVGAASQDLDKHGALTSSNTATNNADCAWVEAQEEEEVGFPVRPQVPLRPMTYKAAFDLSFFLKEKGGLEGLIYPKKRQDILDLWVYNTQGFFPDWQNYTPGPGIRYPLTFGWCFKLVPVDPREVEEANKGENGCLLHPMSLHGMEDEHREVLKWKFDSSLARRHLAREKHPEFYKDC
	1.01102	0.501979	MGGKWSKSSIVGWPDVRERMRRTKPAAEGVGAASQDLDKYGALTSSNTAHNNPDCAWLQAQEEEEVGFPVRPQVPLRPMTYKAAFDLSFFLKEKGGLDGLIHSKRRQDILDLWVYHTQGFFPDWQTYTPGPGVRYPLTFGWCYKLVPVDPREVEEANKGENNCLLHPMSLHGMEDTEREVLMWKFDSSLARKHLAREKHPEFYKDC
	1.01422	0.871207	MGGKWSKSSVVGWPSVRERMRRTEPAAEGVGTASQDLDKYGALTTSNTGTNNAACAWLEAQEEEEVGFPVRPQVPLRPMTYKGAFDLSFFLKEKGGLEGLIWSKRRQDILDLWVYHTQGYFPDWQNYTPGPGVRYPLTFGWCFKLVPVDPREVEEANKGEDNCLLHPMSQHGIEDEEREVLKWEFDSSLARRHLAREQHPEYYKDC
	1.01237	0.907814	MGSKWSKSSIVGWPEVRERIRRAEPAAEGVGPASQDLAKHGAITSSNTVTTNPDCAWLEAQEEGEVGFPVRPQVPLRPMTYKAAFDLSFFLKEKGGLDGLIYSRRRQEILDLWVYHTQGFFPDWQNYTPGPGVRYPLTFGWCYKLVPVDPKEVEEANKGENNCLLHPMSQHGMEDADREVLQWQFDSSLARRHLAREIHPEYYKDC
	1.00215	0.89339	MGGKWSK-SIVGWPAVRERIRRTEPAAEGVGAASQDLDKHGALTTSNTVSNNADCAWLEAQEEEEVGFPVRPQVPVRPMTYKAAFDLGFFLKEKGGLDGLIWSQKRQDILDLWVYHTQGYFPDWQNYTPGPGVRYPLTFGWPFKLVPVDPREVEEANQGENNCLLHPMSQHGMEDEHGEVLKWQFDSSLARRHLARELHPEYYKDC
	0.644917	0.533268	MGSKWSKSSIIGWPEIRDRMRRTDPAAEGVGAASRDLERHGALTSSNTVTNNADCAWLEAQQEEEVGFPVRPQVPLRPMTFKGAFDLGFFLKEKGGLDGLIHSQKRQDILDLWVYHTQGYSPDWQNYTPGPGVRYPLTFGWPFKLVPVDPSEVEEANTGENNCLLHPMSQHGVDDADREVLMWKFDSSLVRRHMARELHPEFYKDC
	0.625744	0.940242	MGGKWSKSSIVGWANVRERIRRAEPAAEGVGAASQDLDKHGALTSSNTARNNADCAWLEAQEEEEVGFPVRPQVPLRPMTYKGAFDLGFFLKEKGGLDGLVYSKKRQEILDLWVYHTQGFFPDWQNYTPGPGVRYPLTFGWCFKLVPVDPREVEEDNKGENNCLLHPMSQDGMEDEEREVLKWKFDSSLARRHMARELHPEYYKDC
	0.906035	0.918605	MGGKWSKSSIVGWPAVRERIRRIEPAAEGVGAASQDLDKYGALTSSNTAATNADCAWLEAQEEEEVGFPVRPQVPLRPMTYKGAFDLSFFLKEKGGLDGLIYSKKRQDILDLWVYHTQGFFPDWQNYTPGPGVRYPLTFGWCYKLVPVDPREVEEATEGENDCLLHPMSQHGVEDADRETLRWQFDSQLARRHMARELHPEYYKDC
	1.01706	0.890407	MGGKWSKSSIVGWPAIRERIRRTDPAAEGVGAASRDLDKHGALTSSNTPHNNAACAWLEAQEEEEVGFPVRPQVPLRPMTYKGAVDLSFFLKEKGGLEGLIYSKKRQDILDLWVHNTQGFFPDWQNYTPGPGVRYPLTFGWCFKLVPVDPREVEEANEGENNCLLHPISQHGIEDADREVLMWKFDSLLARRHMARELHPEYYKDC
	1.03469	0.803652	MGGKWSKSSIVGWPAVRERIRRAEPAAEGVGAASQDLDKYGALTSSNTPANNADCAWLQAQEEEEVGFPVRPQVPLRPMTYKGAFDLSFFLKEKGGLDGLIHSKKRQEILDLWVYNTQGYFPDWQNYTPGPGVRYPLTFGWCYKLVPVDPREVEEDTKGENNCLLHPMSQHGMEDDDREVLKWQFDSSLARRHIARELHPEYYKDC
	0.968365	0.973671	MGNKWSKSSIVGWPAVRERIRRTEPAAEGVGAASQDLDKHGALTSSNTTHTNADCAWLQAQEEEEVGFPVRPQVPLRPMTYQAAFDLSFFLKQEGGLEGLIWSKKRQDILDLWVYNTQGYFPDWQNYTPGPGVRFPLTFGWCFKLVPVDPREVEEANEGEDNCLLHPMSQHGMEDEEREVLKWVFDSSLARRHLAREKHPEFYKDC
	0.624163	0.728059	MGGKWSKSSIVGWPAVRERIRKAEPAAEGVGAASQDLDKYGALTSSNTASNNPDCARLEAQEEEEVGFPVRPQVPLRPMTYKSAFDLGFFLKEKGGLEGLIYSKQRQEILDLWVYNTQGFFPDWQNYTPGPGVRYPLTFGWPFKLVPVDPREVEEANNGEDNCLLHPMSQHGMEDEDREVLKWVFDGSLARRHMARELHPEYYKDC
	0.972974	0.530621	MGGKWSKSSIVGWPAVRERIRRTEPAAEGVGAASQDLDKYGALTTSNTVHNNADCAWLQAQEEEEVGFPVRPQVPLRPMTYKAAFDLSFFLKEKGGLEGLIWSKRRQEILDLWVYNTQGYFPDWQNYTPGPGVRYPLTFGWCFKLAPVDPREVEEANKGENNCLLHPLSQHGIEDEEREVLKWEFDNSLARRHLAREKHPEFYKDC
	0.905337	0.126586	MGSNWSKCSPVGWPAVRERMRRTEPAAEGVGAASQDLDRYGALTSSNTPGNNADCAWLEAQEGDEVGFPVGPQVPLRPMTYKGALDLSFFLKEKGGLDGLIHSKQRQDILDLWVYNTQGYFPDWQNYTPGPGVRYPLTFGWCYKLVPVDPKEVEEANEGENNSLLHPMSLHGIEDPEKEVLQWKFDSSLARRHMARELHPEYYKDC
	0.977438	0.955349	MGNKWSKS----WPAVRERIRRTQPAAEGVGAASQDLDKRGALTSSNTAQNNADCAWLQAHEEEEVGFPVRPQVPTRPMTYKAAFDLSFFLKEKGGLEGLVWSQKRQDILDLWVYHTQGFFPDWQNYTPGPGVRYPLTFGWCFKLVPVDPSEVEGNSEGEDNCLLHPMNQHGIEDADREVLVWKFDSGLARRHLAREKHPEYYKDC
	0.942115	0.71089	MGSKWSKSSKAGWPEVREKLRRAEPAAEGVGAASRDLDKHGALTSSNTAHNNADCAWLKAQEEDEVGFPVKPQVPLGPMTYKAAFDLGFFLKEKGGLDGLIYSKQRQDILDLWVYNTQGFFPDWQNYTPGPGVRYPLTFGWCYKLVPVDPREVEETNQGENNCLLHPASLHGIEDEEREVLKWQFDTSLARRHVARELHPEYYKDC
WB fail	0.241817	0.0498719	MGGKWSKSSIVGWPNVRERIRRTEPAAEGVGKASQDLDKHGALTSSNTAHSNADCAWLQAQEEEEVGFPVRPQVPVRPTTYKAAFDLSFFLKEKGGLEGLIYSKKRQDILDLWVYNTQGFFPDWQNYTPGPGVRYPLTFGWCFKLVPVDPEEVEEANKGEDNCLLHPMSQHGIEDEEKEVLRWKFDCSLARRHLARELHPEYYKDC
WB fail	0.0206994	0.0430409	MGGKRSKFS--GWPAVRERMRRTEPAAEGVGAASQDLDKHGALTSSNTVTNNAACAWLQAQEEEEVGFPVRPQVPLRPMTYKAAFDPSFFLKEKGGLDGLVHSKKRQEILNLWVYHTQGFFPDWQNYTPGPGVRLPLTFGWCYKLVPVDPEEVEEANKGDNNCLLHPMSQHGIDDEHGEVLKWKFDSSLARRHLARELHPEYYKD
	0.989111	0.934385	MGSKCSKGSIPGWPEIRERMRRARPAAERVGAASQDLDKHGALTSSNLGPANAACAWLEAQEEEEVGFPVKPQVPLRPMTYKGAFDLGFFLKEKGGLDGLIYSKKRQDILDLWVYHTQGYFPDWQNYTPGPGVRYPLTFGWCYKLVPVDPEEVEEANKEENSCLLHPMSLHGMEDDDREVLKWQFDSSLARRHMARELHPEYYKDC
	0.768501	0.810625	MGGKWSKSSIVGWPGVRERIRRAEPAAEGVGAASQDLDKYGALTSSNTVHTNADCAWLQAQEEEEVGFPVKPQVPLRPMTYKGAFDLGFFLKEKGGLEGLIYSRKRQEILDLWVYHTQGFFPDWQNYTPGPGVRYPLTFGWCFKLVPVDPGEVEEANEGENNCLLRPMSQHGIEDPEREVLMWKFDSSLAHRHMARELHPEYYKDC
	0.550639	0.386621	MGNKWSKSSIVGWPAVRERIRRAEPAAEGVGAASQDLDKYGALTTSNTAHNNADCAWLQAQEEEEVGFPVRPQVPLRPMTYKAAFDLSFFLKEKGGLDGLIWSKKRQEILDLWVYHTQGFFPDWQNYTPGPGVRYPLTFGWCYKLVPVDPREVEEANQGENNCLLHPMSQHGMEDEEREVLKWQFDSSLARRHLAREKHPEFYKDC
	0.832988	0.371091	MGNKWSKSSIVGWPAIRERIRRTEPAAEGVGAASQDLDKYGALTSSNTVHNNADCAWLQAQEEEEVGFPVRPQMPLRPMIFKGAFDLSFFLKEKGGLDGLIWSRKRQEILDLWVYHTQGFFPDWQNYTPGPGVRFPLTFGWCFKLVPVDPREVEEENKGENNCLLHPMSQHGMEDEDREVLKWVFDSSLARRHMAREKHPEYYKDC
	0.93325	0.831279	MGSKCSKSSIVGWPAIRERIRRTAPAAEGVGAASQDLDKHGALTSSNTAHTNPDCAWLQAQEEEEVGFPVRPQVPLRPMTYKAAFDLSFFLKEKGGLEGLIYSKKRQEILDLWVYHTQGYFPDWQNYTPGPGVRYPLTFGWCFKLVPVDPEEVEEDNKGEDNCLLHPMSQHGIEDAEREVLMWKFDNSLARKHMAREKHPEFYKDC
	1.04007	0.868102	MGGKWSKSSIVGWPEIRERIRRAEPAAEGVGAASQDLEKHGALTTSNTGHNNADCAWLQAQEEEEVGFPVRPQVPLRPMTYKGAFDLSLFLKEKGGLEGLVWSQKRQDILDLWVHHTQGFFPDWQNYTPGPGVRYPLTFGWCFKLVPVDPEEVEEANKGENNCLLHPMSLHGMEDKEREVLKWKFDSSLARRHMARELHPEYYKDC
	0.490965	0.228647	MGGKWSKSSIVGWPEVREGIRRAEPAAVGVGAASQDLDKHGALTTSNTVTNNEACAWLQAQEEEEVGFPVKPQVPLRPMTFKGAFDLSFFLKEKGGLDGLIYSKRRKDILDLWVYNTQGFFPDWQNYAPGPGVRYPVCFGWCFKLVPVDPSEVEEANKGENSSLLHPMSLHGMEDEEGEVLRWQFDSSLARRHLARELHPEYYKDC
	0.878938	0.423236	MGGKWSKSSIVGWPAVRERIRRTEPAAEGVGAASQDLDKHGAITSSNTVANNAACAWLQAQEEEEVGFPVRPQVPLRPMTYKGAFDLGFFLKEKGGLDGLIWSKKRQDILDLWVYNTQGFFPDWQNYTPGPGVRYPLTFGWCYKLVPVDPKEVEEANEGENNCLLHPMSQHGMEDADGEVLMWKFDSSLARKHMARELRPEFYKDC
	0.959661	0.965883	MGGKWSKCS--GWPRVRERMRRAEPAAEGVGAASQDLDKHGALTTSNTAHNNAACAWLEAQEEEEVGFPVRPQVPLRPMTYKAAFDLSFFLKEKGGLEGLIYSKKRQDILDLWVYHTQGFFPDWQNYTPGPGVRYPLTFGWCFKLVPVDPREVEEDNKGENNCLLHPMSQHGMEDTEREVLKWEFDSSLARRHLARELHPEYYKDC
	0.0416206	0.159035	MGSKWSKSSIVGWPAVRERIRKTEPAAEGVGAASQDLDKYGALTTSNTAHNNADCAWLEAQGEDEVGFPVRPQVPLRPMTYKGAFDLSFFLKEKGGLEGLIHSKRRQDILDLWVYHTQGYFPDWQNYTPGPGVRYPLTFEWCFKLVPVDPREVEEANKGENNCLLHPMSQHGIEDEEREVLIWQFDSSLARNWPARELHPEYYKDC
	0.95944	0.577782	MGGKWSKSSIVGWPAVREGIRRPEPAAEGVGAASQDLDRHGALTTSNTAHNNADCAWLQAQEEEEVGFPVRPQVPLRPMTYKGAFDLSFFLKEKGGLEGLIYSKRRQDILDLWVYNTQGYFPDWQNYTPGPGVRYPLTFGWCFKLVPVDPREVEEATEGENNCLLHPMSLHGTEDADREVLRWKFDSHLAHRHMARELHPEYYKDC
WB fail	0.119913	0.109355	MGGKWSKSSIVGWPAVRERIRRPEPAAEGVGAASQDLDKHGALTSSNTVTNNADCAWLEAQEEEEVGFPVRPQVPLRPMTYKSAFDLGFFLKEKGGLDGLIWSQKRQDILDLWVYHTQGFFPDWQNYTPGPGVRYPLTFGWCFKLVPVDPKAVEEANTGENNCLLHPMSLHGMEDDSKEVLKWKFDSSRARRHIAREIHPEYYKDC
	1.02037	0.752679	MGGKWSKRSKAEWPDVRERMGQAAPAAEGVGAASQDLAKHGALTSSNTAHNNAACAWLQAQEEEEVGFPVRPQVPTRPMTFKAAFDLSFFLKEKGGLEGLIWSQQRQDILDLWVYNTQGFFPDWQNYTPGPGTRYPLTFGWCFKLVPVDPGEVEEANEGENNCLLHPVSQHGMEDEDREVLKWVFDSSLARRHLAREKHPEYYKDC
	0.986515	0.354611	MGGKWSKSSVVGWPAVRDRIRRTDPAAEGVGAASQDLEKYGALTSSNTATTNEDCAWLEAQQGEEVGFPVRPQVPLRPMTFKAAFDLGWFLKEKGGLDGLIHSRRRQDILDLWIYNTQGFFPDWQNYTPGPGVRYPLTFGWPFKLVPVDPKEVEEANEGENNCLLHPISQHGIEDADREVLMWKFDSQLARRHIAREKHPEFYKDC
	0.974215	0.916905	MGGKWSKSS---WPAVRERMRRTEPAAEGVGAASRDLDKHGALTTSNTAANNADCAWLEAQEEEEVGFPVRPQVPLRPMTYKGAVDLGFFLKEKGGLDGLIHSKKRQEILDLWVYNTQGYFPDWQNYTPGPGVRYPLTFGWPFKLVPVDPGEVEEANQGENNCLLHPVSQHGIEDADREVLKWQFDSSLIRRHFAREKHPEYYKDC
	0.94102	0.590469	MGGKWSKSSIVGWPGIRERMRRTKPAAEGVGAASQDLDTHGALTTSNTAHNNADCAWLQAQEEDEVGFPVRPQVPLRPMTYKGAFDLSFFLKEKGGLEGLIHSQKRQDILDLWVYHTQGYFPDWQNYTPGPGVRYPLTFGWCFKLVPVDPREVEEANQGENSCLLHPMSQHGIEDAEREVLQWKFDSSLARRHMAREIHPEYYKDC
WB fail	0.12952	0.0460599	MGSKRSKSSIVGWPAVRERIRRAEPAAEGVGAASQDLDKYGALTTSNTSYNNADCAWLQAQEEEEVGFPVRPQVPLRPMSYKAAFDLSFFLKEKGGPEGLIYSKKRQDILDLWVYHTQGYFPDWQNYTPGPGVRYPLTFGWCFKLVPVDPREVEEANKGEDNCLLHPISQHGMEDEHREVLRWEFDSSLARRHLAREKHPEFYKDC
	0.719176	0.376733	MGNKWSKSSIVGWPAVRERMRRTEPAAEGVGAASQDLDRHGALTTSNTAHNNADCAWLQAQGEGEVGFPVRPQVPLRPMTYKGAFDLGFFLKEKGGLDGLIYSKKRQDILDLWVYNTQGYFPDWQNYTPGPGVRYPLTLGWPFKLVPVDPREVEEANKGENICLLHPISQHGMEDAEREVLKWQFDSSLARRHLARELHPEYYKDC
	1.0201	0.942549	MGGNWSKSSIIGWPEIRERIRRARPAAEGVGAASQDLDKHGALTTSNTAHNNAACAWLEAQEEEEVGFPVRPQVPLRPMTYKAAFDLSFFLKEKGGLEGLIYSKKRQEILDLWVYNTQGFFPDWQNYTPGPGIRYPLCFGWCFKLVPVDPKEVEEANEGENNCLLHPMSQHGMEDDDREVLMWKFDSLLARRHMARELHPEYYKDC
	1.0084	0.663493	MGNKWSKLR--GWSTVRERIRQTDPAAEGVGAASQDLDKYGALTSSNTAHNNADCAWLQAQEEEEVGFPVRPQVPLRPMTFKGAFDLSFFLKEKGGLDGLIYSRKRQEILDLWAYHTQGFFPDWQNYTPGPGVRYPLTFGWCFKLVPVEPSEVEEANKGENNCLLHPISLHGMEDEDREVLQWKFDSSLARRHLAREKHPEFYKDC
WB fail	0.0976586	0.262712	MGGKWSKSSIVGWPEIRERMRRTGPAAEGVGAASRDLDKYGALTSSNTPHNNADCAWLQAHEEEEVGFPVRPQVPLRPMTYKAAFDLGFFLKEKGGLHGLIWPQKRQDILDLWVYHTQGYFPDWQNYTPGPGVRYPLTFGWCYKLVPVDREEVEKANEGEDNCLLHPMSQHGIEDGEREVLKWEFDSSLARRHLARELHPEYYKDC
	0.988293	0.867213	MGGKWSKSSIVGWPAVRERIRRTEPAAEGVGPASQDLDKYGALTSSNTAHNNPDCAWLQAQEEEEVGFPVRPQVPLRPMTFKAAVDLSFFLKEKGGLEGLIYSKQRQDILDLWVYNTQGFFPDWQNYTPGPGVRYPLTFGWCFKLVPVDPREVEEANKGENNCLLHPISQHGMEDQHGEVLMWKFDSSLARRHLAREKHPEFYRDC
	0.895673	0.875083	MGSKWSKSSIVGWPAVRERMRRAEPAAEGVGAASRDLDKHGALTTSNTAHNNADCAWLQAQEEEEVGFPVRPQVPLRPMTYKAAFDLSFFLKEKGGLDGLFYSKKRQDILDLWVYHTQGFFPDWQNYTPGPGVRLPLTFGWCYKLVPVDPREVEEANKGENNCLLHPVSQHGMDDDDREVLKWVFDSSLARRHLAREKHPEYYKDC
	0.920084	0.718089	MGGKWSKSSIVGWPAVRERIRRTEPAAAGVGAASQDLDKYGALTSSNTPTTNADCAWLQAQEEEEVGFPVRPQVPLRPMTYKGAFDLSFFLKEKGGLDGLIHSKKRQDILDLWVYNTQGFFPDWQNYTPGPGVRYPLTFGWCFKLVPVDPQEVEEANKGENNSLLHPMSLHGMEDNDGEVLQWKFDSSLARRHLAREQHPEYYKDC
	0.987003	0.967105	MGGKWSKSRRVEWPAVRERIRQTEPAAEGVGPASRDLDKHGALTSSNTAHNNADCAWLQAQEEEEVGFPVRPQVPLRPMTYKGAFDLSFFLKEKGGLEGLVWSKKRQEILDLWVYNTQGFFPDWQNYTPGPGVRYPLTFGWCFKLVPVDPKEVEEENKGENNSLLHPMSLHGMEDEHGEVLRWKFDSSLARRHLAREKHPEYYKD
Consensus Ca	N/A	N/A	MGGKWSKSSIVGWPAVRERIRRTEPAAEGVGAASQDLDKHGALTSSNTAHNNADCAWLQAQEEEEVGFPVRPQVPLRPMTYKAAFDLSFFLKEKGGLEGLIYSKKRQEILDLWVYHTQGFFPDWQNYTPGPGVRYPLTFGWCFKLVPVDPREVEEANKGENNCLLHPMSQHGMEDEDREVLKWKFDSSLARRHLARELHPEYYKDC
a. The consensus sequence of subtype C patient derived Nef clones, excluding those poorly functional clones for which expression could not be confirmed by Western blot (indicated with 'WB fail')

## Sheet: subtype D
Supplementary Table 1, part D. Subtype D Nef function and HXB2-aligned amino acid sequence
Specimen comment	CD4	HLA	HXB2-aligned AA sequence
	0.960053	0.515084	MGGKWSKSSIVGWSAIRERIRRTNPAAEGVGAASRDLERHGALTSSNTAQTNAACAWLEAQEEEEVGFPVRPQLPLRPMTYKAAIDLSHFLKEQGGLEGLIWSQQRQDTLDLWVYHTQGFFPDWQNYTPGPGIRYPLTFGWCFELVPVDPQEIEEDTEGENNCLLHPANQHGMEDSEREVLKWRFNSRLAFEHTARIKHPEFYKDC
	1.01041	0.952603	MGNKWSKSSIVGWPAVRERIRRTEPAAVGVGAVSRDLERHGAITSSNTAQTNPDCAWLEAQEEEEVGFPVRPQVPLRPMTYKAAVDLSHFLKEKGGLEGLIWSQKRQDIIDLWVYHTQGYFPDWQNYTPGPGIRYPLTFGWCFQLVPVDPKEVEENTEGENNCLLHPACQHGIEDSEGEVLVWRFNSMLAFEHKARALHPEFYKDC
	1.01138	0.864472	MGGKWSKSSIIGWPAIRERMRRTHPAADGVGAVSRDLEKHGAVTNSNTAHTNPDCAWVEAQEEDEVGFPVRPQVPLRPMTYKAAVDLSHFLKEKGGLEGLIWSQQRQDILDLWVYNTQGYFPDWQNYTPGPGIRYPLTFGWCFELVPVEPKEVEENTGGENNCLLHPVNQHGMDDPEREVLMWRFNSRLAFEHKARMKHPEFYKDC
	1.01481	0.754824	MGGKWSKSSIVGWPTIRERIRRTDPAAEGVGAASRDLEKHGALTSSNTPQTNPDCAWLEAQTEEEVGFPVKPQVPVRPMTYKAAFDLSFFLKEKGGLDGLIWSQKRQEILDLWVYNTQGFFPDWQNYTPGPGIRYPLTFGWCFELVPVDPQEVKEETEGENSCLLHPMCQHGMEDPEREVLKWRFNSRLAYEHKARILHPEFYKDC
	1.02716	0.858346	MGGKWSKSSIVGWPAIRERIRRTEPVAEGVGAVSRDLGRHGAITSSNTAQTNPDCAWVEAQEEEEVGFPVRPQVPLRPMTYKGALDISHFLKEKGGLEGLVWSQRRQDILDLWIYNTQGYFPDWQNYTPGPGIRYPLTFGWCFKLVPVEPDEVEEATEGENNSLLHPICQHGMEDPEREVLVWRFDSMLAFEHKARVMHPEYYKDG
	1.00388	0.846554	MGGKWSKSSIVGWPEIRERIRRTPPAAEGVGAVSRDLDRHGAITSSNTAQTNPDCAWVEAQEEEEVGFPVKPQVPLRPMTYKAALDLSHFLKEKGGLDGLIHSKQRQDILDLWVYNTQGYFPDWQNYTPGPGVRYPLTFGWCFELVPVDPAEVEEATEGENNSLLHPMCQHGIEDPEREVLMWRFNSRLAFEHKARIKHPEFYKDC
	1.02817	0.8866	MGNKWSKS----WPAVRERIRRTEPAAVGVGAVSRDLEKHGAITSSNTAQTNPDCAWLEAQEEEEVGFPVRPQVPLRPMTYKAAVDLSHFLKEKGGLEGLIWSKKRQEILDLWVYHTQGFFPDWQNYTPGPGIRYPLTFGWCFELVPVDPKEVEEATEGEDNCLLHPMNQHGMDDPEREVLKWRFNSRLAFVHKAREEHPEFYKDC
	1.0062	0.788953	MGGKWSKSSIIGWPAIRERIRRTEPAAEGVGAASRDLERHGAITSSNTKHNNPDVAWLEAQEEEEVGFPVRPQVPLRPMTYKAAVDLSHFLREKGGLEGLIWSPKRQEILDLWVYHTQGYFPDWHNYTPGPGIRYPLTFGWCFELVPVDPKEIEKETEGEDSCLLHPVNQHGMEDSEREVLVWRFNSRLAFEHKAKAKHPEYYKDC
	1.02696	0.924531	MGGKWSKSSIVGWPAIRERIRRAAPAAEGVGAASRDLERHGAITSSNTAQTNPDCAWLEAQEEDEVGFPVRPQVPLRPMTYKAAVDLSHFIKEKGGLDGLIWSPKRQEILDLWVYHTQGYFPDWQNYTPGPGIRYPLTFGWCFELVPVDPKEVEEDTEGENNCLLHPICQHGAEDPEREVLKWRFNSRLAFEHKARQLHPDFYKNC
	1.01596	0.86562	MGGKWSKSSIVGWPAIRERIRRTDPAAEGVGAVSRDLEKHGAITSSNTAQTNPDCAWLEAQEEEEVGFPVRPQVPLRPMTYKGALDLSHFLKEKGGLEGLIWSRKRQEILDLWVYNTQGYFPDWQNYTPGPGIRYPLTFGWCFELVPVDLKEVEENTEGENNCLLHPMCQHGMEDSEREVLRWRFNSRLAFEHKAKVLHPEYYKDC
	1.01896	0.892985	MGGKWSKSSVVGWPAIRERIRRTDPAAEGVGAASRDLEKHGAITSSNTAQTNAACAWLEAQEEEGVGFPVRPQVPLRPMTYKGAVDLSHFLKEKGGLEGLIWSPKRQEILDLWVYHTQGYFPDWQNYTPGPGIRYPLTFGWCFELVPVEPEEVEKATEGEDNCLLHPMNQHGMEDTEREVLRWRFNSKLAFEHKARALHPEFYKDC
	1.00068	0.904823	MGGKWSKSCITGWPDVRERIRRTDPVAEGVGAASRDLAEHGAITSSNTAHTNSDCAWLEAQEEEEVGFPVRPQVPLRPMTYKAAVDLSHFLKEKGGLEGLIWSQKRQEILDLWVYHTQGYFPDWHNYTPGPGIRYPLTFGWCFELVPVEPQKVEEDTEGENNCLLHPMNQHGMEDPEREVLMWKFNSRLAFEHKAKMKHPEYYKDC
	0.98435	0.847933	MGGKWSKSSIVGWPAIRERIRKTDPAAEGVGAASRDLEKHGAITSSNTAQTNSACAWLEAQEEEEVGFPVRPQVPLRPMTYKAAVDLSHFLKEKGGLEGLIWSQKRQEILDLWVYHTQGFFPDWQNYTPGPGVRLPLTFGWCYKLVPVDPVEVEKANEGENNCLLHPMSQHGIEDSEKEVLMWKFDSRLAFEHQARKAHPEFYKDC
	0.489912	0.444362	MGGKWSKSSIVGWPAIRERIRRTEPAAAGVGAASRDLERHGAITSSNTAQTNPDCAWVEAQEEEEVGFPVRPQVPVRPMTYKAAVDLSHFLKEKGGLEGLVWSQKRRDILDLWVYNTQGYFPDWQNYTQGPGIRYPLTFGWCFELVPVEPEEVEKNTEGETNSLLHPICQHGMGDPEKEVLVWRFNSRLAFIHKARELHPEYYKDC
	0.940789	0.847392	MGNKLSRSSIVGWPAIRERIRRTNPAAERVGAVSRDLERHGAITSSNTASTNPGCAWLEAQEEEEVGFPVRPQVPLRPMTYKHAVDLSHFLKEKGGLDGLFWSQQRQDILDLWVYNTQGFFPDWQNYTPGPGVRYPLTFGWCFELVPVGPEEVEERTEGESNCLLHPMNQHGMDDPEKEVLKWRFNSRLAFEHKARQKHPEFFKDC
	1.00143	0.944328	MGGKWSKSSIVGWPAIRERIRRTEPAAEGVGAASRDLEKHGAITSSNTAQNNAACAMLEAQEEEEVGFPVRPQVPLRPMTYKGAVDLSHFLKEKGGLEGLIWSQKRQEILDLWVYHTQGYFPDWQNYTPGPGIRYPLTFGWCFELVPVEPKEVEEATEGEDNCLLHPINQHGIEDPEREVLMWRFNSRLAFEHKAKQKHPEFYKDC
	0.996613	0.92674	MGGKWSKSSIVGWPAIRERMRRTEPAAEGVGAASRDLEKHGAITSSNTAHTNPNCAWLEAQEEEEVGFPVRPQVPLRPMTYKAAVDLSHFLKEKGGLDGLIWSRKRQEILDLWVYHTQGFFPDWQNYTPGPGIRYPLTFGWCFELVPVDPKEIEEDTEGENNCLLHPACQHGIEDPEKEVLKWRFNSRLAFEHKARMLHPEYYKDC
	0.852952	0.92039	MGGKWSKSSIVGWPAIRERIRRTEPAAEGVGAASRDLEKHGALTSSNTAHTNPDCARLEAQEEEEVGFPVRPQVPLRPMTYKGALDLSHFLKEKGGLDGLVWSMKRQEILDLWIYHTQGYFPDWQNYTPGPGIRYPLTFGWCFELVPVDPKEVEEETEGENSCLLHPMNQHGMEDSEREVLKWRFNSRLAFEHKARQLHPEFYKNC
	0.668335	0.374515	MGNKWSK----GWPAIRERIRRTAPAAEGVGAVSRDLERHGAVTSSNTAQTNPDCAWLEAQEEEEVGFPVRPQVPLRPMTYKAAFDLSHFLKEKGGLEGLIWSKKRQEILDLWVYHTQGYFPDWQNYTPGPGIRYPLTFGWCFELVPVEPKEVEEATEGENNCLLHPICQHGMEDPEGEVLMWRFNSRLAFGHKARLLHPEYYKDC
	0.999667	0.714461	MGGKWSKSSIVGWPAIRERIRKTEPAAEGVGPASRDLEKHGAITSSNTAQTNPDCAWLEAQEEDDVGFPVRPQVPLRPMNYKAALDLSHFLKEKGGLEGLVWSRKRQEILDLWVYNTQGFFPDWHNYTPGPGTRYPLTFGWCFELVPVDPKEVEEETEGENNCLLHPMHQHGMEDPEREVLKWRFNSRLAFEHKARILHPEFYKDC
	1.01463	0.852473	MGGKWSKRSIVGWPAVRERIRRTDPAAEGVGAVSRDLERHGAITSSNTAQTNSDCAWLEAQEEDEVGFPVRPQVPLRPMTFKAAVDLSHFLKEKGGLDGLIWSQKRQEILDLWVYHTQGYFPDWQNYTPGPGTRYPLTFGWCFELVPVEPKEVEENTEGENNCLLHPMCQHGMEDPEREVLMWRFNSRLAFEHKALLLHPEFFKDR
	0.92626	0.908526	MGSKWSKSSIVGWPAIRERIRKTDPAAEGVGAASRDLEKRGAVTSSNTAQTNPDCAWLEAQEEEEVGFPVRPQVPLRPMTYKGALDLSHFLKEKGGLEGLIYSQKRREILDLWVYHTQGYFPDWQNYTPGPGIRYPLTFGWCFELVPVDLKEVEEDTGGENNCLLHPACQHGIEDPDREVLMWRFNSRLAFDHKALQLHPEFYKN
	1.00827	0.907301	MGGKWSKSSIVGWPAVRERIRRTEPAAEGVGAVSRDLARHGAITSNNTAHTNPDCAWVEAQEEDEVGFPVRPQVPLRPMTYKAAVDLSHFLKEKGGLEGLIWSQKRQDILDLWVYNTQGFFPDWQNYTPGPGIRYPLTFGWCFELVPVEPQEVEENTEGENNCLLHPMNQHGMDDLEKEVLKWRFNSKLAFEHKARELYPEFYKDC
	0.786953	0.745078	MGGKWSKSSIVGWPAIRERIARTSPAAEGVGAASRDLEKHGAITSSNTAQTNPDCAWVEAQEEEEVGFPVKPQVPLRPMTYKAAVDLSHFLKEKGGLDGLVWSQQRQDILDLWIYDTQGYFPDWQNYTPGPGVRYPLTFGWCFELVPVEPEVVEENTEGENNCLLHPACQHGMEDPEKEVLKWRFNSRLAFEHKAKMLRPEYFKDC
	1.02129	0.847668	MGGKWSKSSIVGWPAIRERIRRTEPAAEGVGAVSRDLERRGAITSSNTAHTNPDCAWLEAQEEEEVGFPVRPQVPLRPMTYKAAVDLSHFLKEKGGLEGLIWSQKRQDILDLWVYHTQGFFPDWHNYTPGPGIRYPLTFGWCFELVPVEPEEVEEDTEGENNCLLHPKCQHGMDDPEKEVLKWRFNSRLAFEHKAKEKHPEFFKDC
	0.941749	0.47951	MGGKWSKSSIVGWPAIRERMRRAEPAAEGVGPASRDLERHGAITSSYTAQNNPACAWLEAQEEEEVGFPVRPQVPLRPMTYKAAVDMSHFIKEKGGLDGLIWSQKRQDILDLWIYNTQGYFPDWQNYTPGPGIRYPLTFGWCFELVPVDPKEVEENNEGENNSLLHPMSQHGMEDTEKEVLVWRFNSRLAFEHKAKEMHPEFYKNC
	1.01102	0.45643	MGAKWSKSSIVGWPAIRERVRRTDPAAEGVGAVSRDLERHGAITSSNTAHTNPDCAWLEAQEEEEVGFPVTPQVPLRPMTYKAAVDLSHFLKEKGGLDGLVWSRKRQEILDLWVYNTQGYFPDWQNYTPGPGIRYPLTFGWCYELVPVDPEKVEEETEGETNCLLHPICQHGMEDSEREVLKWRFNSRLAFEHKALQLHPEYYKDC
	1.00076	0.845407	MGGKWSKSSIVGWPAIRERIRRTDPAAEGVGAASRDLEKHGAITSSNTAQTNPDCAWLEAQEEEEVGFPVKPQVPLRPMTYKAAVDLSHFLKEKGGLEGLIWSQKRQEILDLWIYHTQGYFPDWQNYTPGPGVRYPLTFGWCFELVPVDPKEIEENTEGENNCLLHPINQHGMEDPEKEVLKWRFNSRLAFEHKAKMLHPEFYKDC
	0.985746	0.860857	MGNKWSKS----WPAIRERIRRTEPAAAGVGAASRDLERHGALTSSNTPHTNADCAWLEAQEEEEVGFPVRPQVPLRPMTYKAAVDLSHFLKEKGGLEGLVYSQRRQDILDLWVYNTQGYFPDWQNYTPGPGIRYPLTFGWCFELVPVDPKEVEEDTGGEDNCLLHPANQHGLEDPEREVLVWRFNSRLAFEHKARIQHPEYFKNC
	0.994628	0.912716	MGGKWSKSSVVGWPAVRERIRRTEPAAEGVGAASRDLDKHGAITSSNTTETNPDCAWLEAREEEGVGFPVRPQVPLRPMTYKGAVDLSHFLKEKGGLEGLVWSKKRQEILDLWVYHTQGFFPDWQNYTPGPGIRYPLTFGWCFELVPVDPQEVEETTEGENNCLLHPMNQHGMDDTEREVLIWRFNSRLAFEHKARQLHPEFYKDC
	1.02399	0.8849	MGGKWSKSSIVGWPAVRERIRRTEPAAEGVGAASRDLEKHGALTSSNTAHTNSDCAWLEAQEEEEVGFPVRPQVPLRPMTYKGALDLSHFLKEKGGLEGLVWSQRRQDILDLWVYHTQGYFPDWQNYTPGPGIRYPLTFGWCFELVPMEPEEVEKATEGENNCLLHPINQHGMDDSEREVLVWRFNSRLAFEHKARAKHPEFYKDC
	0.850933	0.934189	MGGKWSK--IVGWPAVRERIRRTDPAAEGVGAVSRDLEKHGATTSSNTAQTNPDCAGLEAQEDEEVGFPVRPQVPLRPMTYKGALDLSHFLKEKGGLEGLVWSKRRQEILDLWVYHTQGYFPDWQNYTPGPGIRYPLTFGWCFELVPMEPERVEELTEGEDNRLLHPLCQHGMEDTEREVLIWRFNSRLAFEHKARQLHPEFYKDC
	1.00708	0.776004	MGGKWSKSSIVGWPAIRERIRRTDPAAEGVGAVSRDLERYGAITSSNTPQTNAACAWLEAQEEEDVGFPVRPQVPLRPMTYKGALDLSHFLKEKGGLEGLIWSQKRQEILDLWVYHTQGFFPDWDNYTPGPGVRYPLTFGWCYKLVPVNPEEVEKATEGENNCLLHPMNQHGMDDPERETLMWKFDSRLAFTHTAKVLHPEFYKDC
	0.926715	0.835541	MGGKWSKSSVVGWPAIRERIRRTEPAAEGVGAVSRDLEKHGAITSSQTPHTNPNCAWLEAQEEEEVGFPVRPQVPLRPMTYKEAVDLSHFLKEKGGLEGLVWSRKRQEILDLWMYNTQGIFPDWQNYTPGPGVRYPLTFGWCFELVPVEPKEVEAETEGENNSLLHPVCQHGMEDPEREVLVWRFNSRLAFEHKAKILHPEYYKDC
	1.01184	0.913762	MGNKWSK----GWPAIRERIIRTEPAAEGVGAASRDLEKHGALTTSNTAQNNADCAWVQAQEEEEVGFPVRPQVPVRPMTYKGALDLSHFLKEKGGLDGLVWSQQRQDILDLWVYNTQGYFPDWQNYTPGPGTRFPLTFGWCFELVPVEPEEVEERTEGENNCLLHPMNQHGMDDPEREVLKWRFNSRLAFEHKARIMHPEFYKN
	0.990125	0.972323	MGGKWSKSKIVGWSAIRERIRRTDPAAEGVGAASRDLEKHGAITSSNTAQTNSACAWLEAQEEEEVGFPVRPQVPLRPMTYKAAVDLSHFLKEQGGLEGMIWSRKRQEILDLWVYNTQGFFPDWQNYTPGPGIRYPLTFGWCFELVPVDPKEVEEETEGENNCLLHPICQQGMEDEEREVLKWRFNSRLAFEHKAKLLRPEFFKDC
	1.00923	0.878555	MGGKWSKSSIVGWPAVRERIRRTEPAAEGVGAVSRDLERHGAITSSNTAHTNPDCAWLQAQEEEEVGFPVRPQVPTRPMTYKAAVDLSHFLKEKGGLEGLVWSQRRQDILDLWVYNTQGFFPDWQNYTPGPGIRYPLTFGWCFELVPVEPKEVEEDTEGEKNSLLHPMCQHGMEDPEKEVLVWRFNSRLAFEHKAKQMKPEFFKDC
	0.991525	0.24024	MGGKWSKSSIVGWPAIRERIRRTNPAAGGVGAASRDLEKYGALTTSNTAQNNPDCAWLEAQEEDEVGFPVRPQVPLRPMTYKGAVDISHFLKEKGGLDGLIWSQKRQEILDLWVYHTQGYFPDWQNYTPGPGIRYPVAFGWCFELVPVDPDEVEEDTEGENNCLLHPKCQHGQEDPEREVLKWRFNSRLAFEHKARQLHPDYYKDC
	1.02208	0.881411	MGGKWSKSSLVGWPRIRERIRQTDAAAPGVGPASRDLERHGAITSSNTAQNNPDCAWLEAQEEEEVGFPVRPQVPLRPMTYKAAFDLSFFLKEKGGLEGLVWSQRRQEILDLWVYHTQGFFPDWQNYTPGPGIRYPLTFGWCFELVPVDPDEVEKANEGENNSLLHPICQHGMDDPEKEVLVWRFNSRLAREHKAKMLHPEFFKDC
	0.896089	0.920472	MGGKWSKSSLVGWPAIRERMRRTNAAAEGVGVRSRDSGKHGASTSNNTAQTNPDCAGLEAQEEEEVGFPVRPQVPLRPMTYKAAVDLSHFLKEKGGLDGLIWSRKRQEILDLWVYNTQGFFPDWQNYTPGPGIRYPLTFGWCFELVPVDPKEVEEDTEGENNCLLHPVCQHGMEDQEGEVLMWRFNSRLAFRHEARERHPEYYKDC
	1.03163	0.451152	MGGKWSKSSIVGWPAIRERIGRTDPAAEGVGAVSRDLEKHGAITSSNTAQTNSACAWLEAQEEDEVGFPVRPQVPLRPMTYKAALDLSHLLKEKGGLEGLIWSQRRQEILDLWVYNTQGYFPDWQNYTPGPGIRYPLTFGWCFELVPVEQEEVEESNKGENNCLLHPMCQHGMEDPEKEVLRWRFNSRLAFEHKARQKHPEYYKDC
	1.0356	0.874391	MGSKWSKSSVVGWPAIRERIRRTNPATERVGAASRDLEKHGALTTSNTAQNNPDCAWLEAQEEEEVGFPVRPQVPLRPMTYKAAVDLSHFLKEKGGLEGLIYSQKRADILDLWVYHTQGYFPDWQNYTPGPGVRYPLTFGWCFELVPVEPEKVEEATEGENNCLLHPMCQHGMDDPEREVLMWRFNSRLAFEHKARIKHPEFYKDC
	0.961963	0.98753	MGGKWSKRSIVGWPAVRERIRRTEPAAEPVGAVSRDLEKHGAITSSNTAQNNEACAWLEAQEEEEVGFPVRPQVPLRPMTYKGALDLSHFLKEKGGLEGLIWSRKRQEILDLWVYHTQGYFPDWQNYTPGPGVRYPLTFGWCFELVPVEPEEVEKETEGEDNCLLHPICQHGMEDEEKEVLKWRFNSRLAFEHKAREKHPEYYKDC
	0.98807	0.770584	MGSKWSKSSIVGWPAVRERIRRTDPAAEGVGAVSRDLDKHGAITSSNTAQTNPDCAWLEAQEEDEVGFPVRPQVPLRPMTYKGAFDLSHFLKEKGGLDGLIWSQKRQDILDLWVYNTQGFFPDWQNYTPGPGVRYPLTFGWCFELVPVDPVEVEEATGRENSSLLHPVCQHGMEDTEREVLKWRFNSRLAFEHKARTKHPEYYKDC
	0.673996	0.696011	MGGKWSKGSIVGWPTIRERIRRAEPAAEGVGAVSRDPARHGAITSSNTAQNNADCAWLEAQEEEEVGFPVRPQVPLRPMTYKGALDLSHFLKEKGGLDGLIWSQKRADILDLWVYHTQGYFPDWHNYTPGPGVRYPLTFGWCFELVPVEPEEVEKDNEGENNCLLHPMSQHGMDDPEKEVLKWRFNSRLALEHKARIKHPEFYKDC
	0.955366	0.69469	MGGKWSKSSIVGWPAVRERIRRINPAAEGVGAASRDLGKHGAITSSNTAQTNPDVAWLEAQEEEEVGFPVRPQVPLRPMTYKAARDISHFLKEKGGLDGLIWSQKRQEILDLWVYNTQGFFPDWQNYTPGPGTRYPLTFGWCFELVPVDPKEIEETTEGEDNCLLHPMNQHGMEDPEREVLKWHFDSRLAFEHKAKIKHPEYYKNC
	0.95231	0.769527	MGGKWSKSSIVGWPKIRERIRQTDPAAEGAGAASRDLEKHGAITSSNTPQNNAACAWLEAQEEDEVGFPVRPQVPLRPMTYAAALSLSHFLKEKGGLDGLIWSQKRQEILDLWVYHTQGFFPDWQNYTPGPGTRYPLTFGWCFELVPVDPRAVEEATEGENSCLLHPISQHGMEDTEREVLVWKFNSRLAFEHKAKMMHPEYYKDC
	0.943304	0.881598	MGGKWSKSSIIGWPAVRERIRRTDPAAEGVGAVSRDLARHGAVTSSNTSQTNPDCAWLEAQEEDEVGFPVRPQVPLRPMTYKGALDLSHFLKEKGGLEGLIWSQKRQDILDLWVYNTQGFFPDWQNYTPGPGTRFPLTFGWCFELVPVEPD-----PEGENNCLLHPMNQHGMDDKEKEVLVWKFNSRLAFEHKAKMLHPEYFKN
	0.995287	0.550222	MGGKWSKSSIVGWPAIREKIRRTEPAAEGVGAVSRDLEKHGAVTSSNTAHTNPDCAWVEAQEEDDVGFPVRPQVPLRPMTYKGALDLSHFLKEKGGLEGLVWSQKRQDILDLWVHNTQGYFPDWQNYTPGPGIRYPLTFGWCFELVPVEPEEVEKDTEGENNSLLHPMCQHGMEDPEKEVLKWRFNSRLAFEHKAKVLHPEYYKNN
	0.914792	0.831347	MGGKWSKRSIVGWPAIRDRMRRAEPAAEGVGAVSRDLEKHGAITSSNTAQTNPDCAWLEAQEDDEVGFPVRPQVPLRPMTYKAAVDLSHFLKEKGGLEGLIYSKKRQEILDLWVYHTQGYFPDWQNYTPGPGIRYPLTFGWCFELVPVDPDEVEKNTEGENNCLLHPLNQHGIEDTEREVLMWRFNSRLAFEHKARLKHPEFYKDC
	1.0266	0.725378	MGGKWSKRSIVGWPAIRERMRRTDPAAEGVGAVSRDLEKHGAITSSNTAHTNPDCAWLEAQEEEEVGFPVRPQAPLRPMTYKAAVDLSHFLKEKGGLEGLIWSQKRQDILDLWVHHTQGFFPDWQNYTPGPGVRYPLTFGWCFKLVPVEPEEVEENNEGENNCLLHPMSQHGIEDPEREVLRWKFDSTLAFKHMAREKHPEYYKDC
	0.970975	0.884418	MGGKWSKSSIVGWPAIRERIRRTNPAAEGVGAVSRDLENHGAITSSNTAQTNADCAWVEAQEEEEVGFPVRPQVPLRPMTYKAAVDLSHFLKEKGGLEGLVWSKQRQDILDLWVYNTQGFFPDWQNYTPGPGIRYPLTFGWCFKLVPVDPREVEEATEGENSCLLHPMHQHGMEDPEREVLRWKFDSMLAFEHTAKIKHPEFYKDC
	0.963836	0.777471	MGGNWSKSSIVGWPTIRERIRRTDPAAEGVGAVSRDLEKHGAITSSNTAQTNPDCAWLEAQEEEEVGFPVRPQVPLRPMTYKGAVDLSHFLKEKGGLDGLIWSPKRQEILDLWVYHTQGFFPDWHNYTPGPGIRYPLTFGWCFELVPVEPKEVEENTEGENSCLLHPMCQHGMEDPEKEVLMWRFNSKLAFEHTAKRMHPEFYKDC
	1.01839	0.893916	MGGKWSKSSIVGWPAIRERIRRTPPAAEGVGAVSRDLERHGAITSSNTAQTNAACAWVEAQEEDEVGFPVRPQVPLRPMTYKAAVDLSHFLKEKGGLEGLIWSQQRQDILDLWVYNTQGFFPDWQNYTPGPGIRYPLTFGWCFELVPVETREVEENTEGENNCLLHPMSQHGIEDPEREVLRWRFNSRLAFEHKAKEKHPEFFKDC
	0.722538	0.8268	MGGKCSKNSIVGWPAIRERIRRAPPAAEGVGAASRDLERHGAITSSNTPHTNPDCAWLEAQEEEEVGFPVRPQVPLRPMTYKIALDLSHFLKEKGGLEGLIWSKKRQEILDLWMYNTQGIFPDWQNYTPGPGIRYPLTFGWCFELVPVDSKEVEEDTEGENNCLLHPVCQHGVEDEEREVLMWRFNSRLAFEHKAKIMHPEYYKDC
	1.02972	0.853681	MGGKWSKSSIVGWPAIRERIRRTNPAAEGVGAASRDLERHGALTSSNTRHTNPDCAWVEAQEEEEVGFPVRPQVPLRPMTYKGALDLSHFLREKGGLDGLIWSQRRQDILDLWIYNTQGYFPDWQNYTPGPGIRYPLTFGWCFQLVPVEPEEVERVTEGEDNCLLHPMNQHGMDDPEKEVLMWKFDSRLAFEHRARVKHPEFYKDC
	0.404666	0.753526	MGNKWSKSSIVGWPAIRERMRRTEPAAEGVGAASRDLERHGAITSSNTAQTNADCAWLEAQEEEEVGFPVRPQVPLRPMTYSAAVSLSHFLKEKGGLEGLVWSQKRQEILDLWVYHTQGFFPDWQNYTPGPGIRYPLTFGWCFQLVPVEPKEVEQDTEGENNCLSHPANQHGMEDPEREVLIWKFNSRLAFEHKAKELHPEFYQNC
	0.998833	0.863121	MGGKWSKSSIVGWPAIRDRIRRTEPAAEGVGAASRDLEKHGAITSSNTAQTNPDCAWLEAQEEDDVGFPVRPQLPLRPMTYKAAVDLSHFLKEKGGLEGLVWSQKRQDILDLWVYNTQGYFPDWQNYTPGPGIRYPLTFGWCFQLVPVEPEKVEELTAGEDSCLLHPMNQHGMEDAEKEVLVWKFNSMLAFEHKAKLMHPEYYKDC
	1.02053	0.822541	MGGKWSKSSIVGWPAVRERIRRTTPAATGVGPVSRDLEKHGAITSSNTAHTNPDCAWLEAQEGENVGFPVRPQVPLRPMTYKAAVDLSHFLKEKGGLEGLIWSQKRQEILDLWVYHTQGYFPDWQNYTPGPGIRYPLTFGWCFELVPVEPDKVEELTEGEKNCLLHPVCQHGMDDPEKEVLMWRFNSRLAFEHKARQMHPEYYKDC
	0.965002	0.856501	MGSKWSKSSIVGWPAIRERIRRTNPTAERVGAASKDLEKHGALTTSNTAQNNPDCAWLEAQEEEEVGFPVKPQVPLRPMTYKAALDLSHFLKEKGGLEGLIWSQQRQDILDLWVYNTQGYFPDWQNYTPGPGIRYPLTFGWCFELVPVDLKEAEENTEGENNCLLHPASQHGMEDPQREVLMWRFNSRLAFEHKARQQHPEYYKDC
	1.0259	0.818684	MGGKWSKSSLVGWPAIRERIRRTEPAAEGVGAASRDLERHGAITSSNTAQTNPDCAWLEAQEEEEVGFPVRPQVPLRPMTYKAAVDLSHFLKEKGGLEGLIWSRKRQEILDLWVYNTQGFFPDWQNYTPGPGIRYPLTFGWCFELVPVDPEEVEKDTEGENNCLLHPACQHGMEDPEREVLKWRFNSKLAFEHKARVKHPEYYKDC
	1.02403	0.903816	MGGRWSKSKIVGWDAIRERIRRTNPAAERVGAVSRDLAKHGAITSSNTAHTNPDCAWLEAQEEEEVGFPVRPQVPLRPMTYKAALDLSHFLKEKGGLEGLIWSQKRQEILDLWIYHTQGYFPDWQNYTPGPGVRYPLTFGWCFELVPVEPEEVEENTEGENNCLLHPICQHGMEDPEREVLKWRFNSKLAFEHKAREQHPEYYKDR
	0.992954	0.692166	MGGKWSKSSIVGWPAVRERIKRTDPAAEGVGAVSRDLEKHGAITSSNTAQTNPDCAWLEAQEEEEVGFPIRPQVPLRPMTYKGAFDLGFFLKEKGGLDGLIWSQKRQDILDLWVYHTQGYFPDWQNYTPGPGVRYPLTFGWCFELVPIDPREIEETTEGENNCLLHPINQHGMEDPEKEVLVWRFNSRLAYEHKARVLHPEYFNDC
	0.994774	0.844817	MGGKWSKRSIVGWSTIRERIRRTNPAADTVGAASRDLERHGAITSSNTAQTNPDCAWLEAQEEEEVGFPVRPQVPLRPMTYKGALDLSHFLKEKGGLEGLIWSKKRQEILDLWVYHTQGYFPDWQNYTPGPGIRYPLTFGWCFELVPVDPEEVEEDTVGENNCLLHPKCQHGIEDPEREVLKWRFNSRLAFVHKAREKHPEFYKDC
	0.987168	0.910954	MGGKWSKSGIVGWPAVRERMRRAAPAAEGVGPASRDLEKHGAITSSNTAQNNPDCAWLEAQEEEEVGFPVRPQVPTRPMTYKAAVDLSHFLKEKGGLDGLIWSQQRQDILDLWVYNTQGFFPDWQNYTPGPGIRYPLTFGWCFELVPVDPEEVEEATEGENNCLLHPMNQQGMDDVEKEVLKWRFNSRLAFEHKARVLHPEFYKDC
	0.32545	0	MDGKWSKRSTVGWSAIRERIRRTDPAAEGVGAVSRDLEKHGAVTSSNTAHTNPDCAWLEAQEEEEVGFPVRPQVPLRPMTYKAAVDLSHFLKEKGGLEGLIWSKKRQEILDLWVYHTQGYFPDWQNYTPGPGVRYPLTFGWCFELVPVDPQEVEETTEGENNCLLHPVCQHGMEDTEREVLKWRFNSRLAFEHKARQLHPEFYKDC
	1.02298	0.967998	MGGKLSKRSIVGWPAIRERMRRTEPAAEGVGAASRDLERHGAITSSNTAQTNPDCAWLEAQEEDEVGFPVRPQVPLRPMTYKAAVDLSHFLKEKGGLEGLIWSKKRQEILDLWVYHTQGYFPDWQNYTPGPGVRYPLTFGWCFELVPVEPGEVEELTEGENNCLLHPICQHGMEDTEREVLRWRFNSMLAFEHKARVLHPEFYKDC
	0.988288	0.337393	MGGKWSKSSLVGWPAIREKIRRTDPAAEGVGAASRDLEKHGAITSSNMAQSNPDCAWLEAQEEDEVGFPVRPQVPLRPMTYKGALDLSHFLKEKGGLEGLIWSKKRQETLDLWVYNTQGYFPDWQNYTPGPGIRYPLTFGWCFELVPVDPAEVEKDTEGENSCLLHPMCQHGMEDPEREVLRWRFNSRLAYEHKAGALHPEFYKDC
	0.825469	0.338718	MGGKWSKRCFGGWPAVRERIRRTNPAAEGVGAVSRDLARHGAITSSNTAHNNPDCAWLEAQEDEEVGFPVRPQVPLRPMTYKGAVDLGHFLKEKGGLDGLVWSRKRQEILDLWVYHTQGYFPDWDNYTPGPGTRYPLTFGWCFELVPVDPKEVAEATEGGTNCLLHPLNQHGMDDPEREVLIWRFNSRLAFEHKARQLHPEFYKDC
	0.991719	0.91434	MGAKWSKSSIVGWPAIRERMRRTEPAAEGVGPASRDLEKYGALTSSNTSQTNPDCAWLEAQEEEEVGFPVRPQVPLRPMTYKAAVDLSHFLKEKGGLEGLIYSKKRQEILDLWVYNTQGYFPDWQNYTPGPGIRYPLTFGWCFELVPVDPREVEENTGREDICLLHPECQHGIEDQDGEVLQWRFNSRLAFEHKARIKHPEYYKDC
	0.983774	0.834234	MGGKWSKSSIVGWPAIRERIKRTDPIAEGVGAVSQDLGKHGAITSRNTSQTNPDCAWLEAQENEEVGFPVRPQVPLRPMTYKAAIDLSHFLKEKGGLEGIIWSQKRQDILDLWIYNTQGYFPDWQNYTPGPGIRYPLTFGWCFELVPVDSQKVEEETEGENNCLLHPINQHGMEDPEKEVLMWRFNSRLAAVHTAKVLHPEYFKDC
	1.00757	0.892377	MGGIWSKRSIVGWPAIRERIRRAEPAAAGVGAVSRDLERHGAITSSNTAQHNPDSAWVEAQEEEEVGFPVRPQVPLRPMTYKAAIDLSHFLKDKGGLEGLVWSQKRQDILDLWVYHTQGFFPDWHNYTPGPGIRYPLTFGWCFELVPVEPQDVDELTEGEDNCLLHPACQHGMDDTEKEVLVWRFNSRLAYEHKARQLHPDFYKDC
	1.02044	0.993987	MGSKWSKSSIVGWPAIRERMRRTEPAAEGVGAVSRDLEKHGAVTSSNTAQTNPDCAWVEAQEEDDVGFPVRPQVPLRPMTYKAAVDLSHFLKEKGGLDGLIWSQKRQDILDLWVYNTQGYFPDWQNYTPGPGIRYPLTFGWCYELVPVESEEIEEDTGGENNCLLHPASQHGMEDPEREVLKWRFNSRLAFEHKARIKHPEFYKNC
	1.01444	0.945271	MGNKWSKSSIVGWPAVRERIRRTEPAAEGVGAVSRDLEKHGAITSSNTPQTNPDCAWLEAQEEEEVGFPVRPQVPLRPMTWKAALDLSHFLKEKGGLEGLIWSQKRQDILDLWVYNTQGYFPDWQNYTPGPGTRFPLTFGWCFKLVPVDPDEVEEKTEGENNCLLHPINQHGMEDPEKEVLVWRFDSKLAFEHKAKILHPEFYKDC
WB fail	0	0	MGSKWSKSCIPGWPAVRERMRRTEPAAEGVGAASQDLEKHGAITSSNTAQTNSACAWLEAQEEADVGFPVRPQVPLRPMTYKGAVDLSHFLKEKGGLEGLVWSQKRPEILDLWVYHTQGYFPDWQNYTPGPGTRYPLTFGWCFELVPVDPREVEELNGGENSCLLHPINQHGMEDTEREVLVWKFNSRLAFEHKARMLHPEFYKDC
	0.985075	0.820163	MGGKWSKSSIVGWPAIRERMKRTEPAAEGVGAASRDLEKHGALTSSNTAQTNPNCAWLEAQEEEEVGFPVRPQVPLRPMTYKAAVDLSHFLKEKGGLEGLTWSQKRQDILDLWVYHTQGFFPDWQNYTPGPGVRYPITFGWCFQLVPVEPEEEEEKTTGETNCLLHPINQHGIEDPEKEVLMWKFNSRLAFVHEARQRHPEFYKDC
	1.00643	0.857085	MGGKWSKSSIVGWPAIRERIRRTEPAAEGVGAASRDLERYGAITSSNQ--NNPDCTWLAAQEEEEVGFPVRPQVPLRPMTYKAAVDLSHFLKEKGGLEGIVWSQKRQDILDLWVYNTQGYFPDWQNYTPGPGIRYPLTFGWCFKLVPVEPEKIEENTEGENNSLLHPMCQHGMEDPEREVLIWRFDSRLAFEHKARVLKPEYFKDC
	0.963843	0.808259	MGGKWSKNSRGGWPAIRERMRRINPAATGVGAVSQDLEKHGAITSSNTAHTNTDCAWLEAQEEEEVGFPVRPQVPLRPMTYKAAFDLSFFLKEKGGLDGLVWSQKRQDILDLWVYHTQGFFPDWQNYTPGPGIRYPLTFGWCYELVPVDPKVVEEDTEGENNCLLHPANQHGMDDPEKEVLMWKFNSRLAFEHKARAQHPEFYKDC
	0.991129	0.903558	MGGKWSKRSIVGWPAIRERIRRTSPTAERVGAASRDLDRHGAITSSNTAQTNPDCAWVEAQEEDDVGFPVRPQVPLRPMTYKAAVDLSHFLKEKGGLEGLIWSQKRQDILDLWVYNTQGYFPDWQNYTPGPGVRYPLTFGWCFELVPVDPREVEEDTEGEDNCLLHPKCQQGMEDTEREVLKWRFNSRLAFEHKAKEKHPEFFKDC
	0.977213	0.810613	MGGKWSKSSIVGWPKIRERIRRTNPAAEGVGAASRDLEKHGAITSSNTAQTNPDCAWLEAQEEDGVGFPVRPQVPLRPMTYKGAVDLSHFLKEKGGLEGLIWSPKRQEILDLWVYHTQGYFPDWQNYTPGPGIRYPLTFGWCFELVPVDPKEVEEDTEGENNCLLHPVSQHGMEDTEREVLKWRFNSRLAFEHKARMQHPEFYKDC
	0.993552	0.700512	MGGKWSKSSIVGWPAIRERIRRTDPAAEGVGPVSRDLDRHGAVTSSNTAQNNPDCAWLEAQEEGEVGFPVRPQVPLRPMTYKGALDLSHFLKEKGGLDRIIWSSKRQEILDLWVYHTQGYFPDWQNYTPGPGIRYPLTFGWCFELVPVDPEEVREDTEGENNCLLHPKCQHGIEDPEREVLMWRFNSRLAFEHKAKIKHPEFYKDC
	0.959608	0.89314	MGGKWSKSSIVGWPAIRERMRRTEAAAEGVGAASRDLERHGAITSSNTAQTNADCAWLEAQEEEEVGFPVRPQVPLRPMTFKAAVDLSHFLKEKGGLEGLVWSQKRQDILDLWVYHTQGYFPDWQNYTPGPGTRYPLTFGWCFQLEPVEPEKVEETTEGENNCLLHPACQHGMEDPEKEVLVWKFNSRLAFEHKAKELHPDFYKNC
	0.816766	0.774569	MGDKWSKSSIVGWPAVRDRIRRTAPAAEGVGAASRDLEKHGALTTSNTVHNNPDCAWLEAQEEEDVGFPVRPQLPLRPMTYKAAVDLSHFLKEKGGLEGLIWSQKRQEILDLWIYHTQGYFPDWQNYTPGPGIRYPLTFGWCFELVPVDPKGVEEETVGEDNCLLHPINQHGVDDPEKEVLKWRFNSRLAFEHKARAMHPEFYKDC
	0.94568	0.679819	MGGKWSKSSIVGWPAVRERIRRTEPAAEGVGAASRDLERHGAITSSNTAHTNADCAWLEAQEEEEVGFPVRPQVPLRPMTYKAAVDLSHFLKEKGGLEGMIYSKQRQEILDLWIYHTQGFFPDWQNYTPGPGVRYPLTFGWCFELVPVEPEKVEELTEGENNCLLHPICQHGMEDPEGEVLMWRFNSRLAFEHKAKAKHPEYYKDC
	0.99181	0.875503	MGGKWSKSSIVGWPAVRERIRRTDPAADRVGAASRDLEKHGAITSSNTAQTNPDCAWLETQEEDEVGFPVRPQVPLRPMSYKAALDISHFLKEKGGLDGIIWSQKRQDILDLWVYHTQGYFPDWQNYTPGPGTRYPLTFGWCFELVPVDPREV-EATEGENSCLLHPESQHGMEDSEREVLMWKFNSRLAFEHKARIMHPEFYKDC
	0.515608	0.858943	MGGKWSKSSIVGWPAIRERIRRTDPAAEGVGPVSRDLEKHGAITSSNTAQTNPDCAWLEAQEEEEVGFPVRPQVPLRPMTYKGAFDLSHFLKEKGGLEGLIWSKKRQEILDLWVYNTQGYFPDWQNYTPGPGIRYPLTFGWCFELVPVDPKEVEEDTEGENGCLLHPMCQHGMEDPEKEVLRWRFNSRLAFEHMARIKHPEFYKDC
Consensus Da	N/A	N/A	MGGKWSKSSIVGWPAIRERIRRTEPAAEGVGAASRDLEKHGAITSSNTAQTNPDCAWLEAQEEEEVGFPVRPQVPLRPMTYKAAVDLSHFLKEKGGLEGLIWSQKRQEILDLWVYHTQGYFPDWQNYTPGPGIRYPLTFGWCFELVPVDPKEVEEATEGENNCLLHPMCQHGMEDPEREVLKWRFNSRLAFEHKARILHPEFYKDC
a. The consensus sequence of subtype D patient derived Nef clones, excluding those poorly functional clones for which expression could not be confirmed by Western blot (indicated with 'WB fail')
